# Supplementary material for: Comparing Behavioural Problems in Imported Street Dogs and Domestically Reared Danish Dogs—The Views of Dog Owners and Veterinarians
Source: Animals (Basel). 2021 May 17;11(5):1436. doi: 10.3390/ani11051436 (PMC8157144; doi:10.3390/ani11051436)
Supplement: Supplementary file 1 [file animals-11-01436-s001.zip]

Archive with 2 entries (2 files):
- data.R1.xlsx
- Variable.csv
