# Supplementary material for: Comparing Behavioural Problems in Imported Street Dogs and Domestically Reared Danish Dogs—The Views of Dog Owners and Veterinarians
Source: Animals (Basel). 2021 May 17;11(5):1436. doi: 10.3390/ani11051436 (PMC8157144; doi:10.3390/ani11051436)
Supplement: Supplementary file 1 [file animals-11-01436-s001.zip › data.R1.xlsx]

## Sheet: data.R1
owner.sex	age	region	area	dog.experience	no.dogs	breed.group	purebred	dog.type2	dog.sex	intact	dog.age	dog.age.received	dog.weight	origin.gadehund	origin.dansk.hund	origin.country	primary.caretaker	puppy.training	training	behaviour.treatment	daily.activity	activity.walks	activity.exercise	activity.ball	activity.play	activity.training	activity.mental	pull.on.leash	obey.calls	jump.on.people	eager.to.play	eager.to.walk	eager.to.eat	greet.dogs	interfers.interaction.other.dog	interfers.interaction.other.human	incontinent	owner.home.urinates	owner.home.defecates	owner.home.destructive	owner.home.stealing	owner.home.whines.attention	owner.home.whines.sounds	owner.home.follows.owner	owner.home.close.to.owner	owner.home.close.attentionseeking	home.alone.urinates	home.alone.defecates	home.alone.destructive
Female	54	South Denmark	House in residential area	>15 years	1 dog	Purebred without pedigree	Purebred	Purebred	Male	Sterilised	2 years	9 weeks - 6 months	21 - 30 kg		Private breeding		Shared	No	No	No	3-4 hours	Daily	Never	Daily	Several times a day	Several times a day	Several times a day	Daily	Monthly	Daily	Monthly	Weekly	More rarely		Daily	Several times a day	No	Never	Never	Never	Never	Rarely	Never	Rarely	Often	Some times	Never	Never	Never
Female	25	South Denmark	Country side	3-5 years	1 dog	Purebred with pedigree	Purebred	Purebred	Male	Intact	2 years	8 weeks	11 - 15 kg		Private breeding		Yes	Yes	No, but did previously	Yes, with effect	2-3 hours	Several times a day	Never	Never	Several times a day	Daily	Weekly	Weekly	Monthly	Weekly	Monthly	Monthly	Daily		Weekly	Several times a day	No	Never	Never	Never	Never	Never	Some times	Often	Often	Some times	Never	Never	Never
Female	20	Capitol	House in residential area	6-10 years	1 dog	Purebred without pedigree	Purebred	Purebred	Bitch	Intact	10 years	8 weeks	11 - 15 kg		Private breeding		Shared	Yes	No		1-2 hours	Several times a day	More rarely	Weekly	More rarely	Weekly	Weekly	Weekly	More rarely	Monthly	Monthly	Monthly	Never		Monthly	Weekly	No	Never	Never	Never	Never	Rarely	Often	Often	Often	Some times	Never	Never	Never
Female	53	South Denmark	House in residential area	>15 years	1 dog	Purebred with pedigree	Purebred	Purebred	Male	Sterilised	11 years	8 weeks	6 - 10 kg		Private breeding		Shared	Yes	No, but did previously	No	1-2 hours	Several times a day	More rarely	Never	Several times a day	Several times a day	Daily	Several times a day	More rarely	Daily	Weekly	More rarely	More rarely		Daily	More rarely	No	Never	Never	Never	Never	Never	Some times	Some times	Some times	Rarely	Do not know	Do not know	Do not know
Female	44	Mid-Jutland	Country side	11-15 years	3 dogs	Purebred with pedigree	Purebred	Purebred	Bitch	Intact	3 years		51 - 60 kg		Other		Yes	Yes	No, but did previously	No	1-2 hours	Daily	More rarely	Never	Daily	Weekly	Weekly	Weekly	Monthly	Several times a day	Daily	More rarely	More rarely		Weekly	Several times a day	No	Never	Never	Rarely	Never	Never	Rarely	Rarely	Often	Some times	Never	Never	Rarely
Female	32	Capitol	Apartmental complex	6-10 years	1 dog	Purebred with pedigree	Purebred	Purebred	Male	Intact	2 years	9 weeks - 6 months	16 - 20 kg		Private breeding		Yes	Yes	Yes	No	2-3 hours	Several times a day	Weekly	Never	Several times a day	Weekly	Several times a day	Weekly	More rarely	Weekly	Monthly	Monthly	Daily		Weekly	Daily	No	Never	Never	Never	Never	Rarely	Rarely	Always	Always	Some times	Never	Never	Never
Female	51	Capitol	House in residential area	>15 years	1 dog	Former stray dog	Mixed	Mixed Type 7	Male	Intact	1 year	9 weeks - 6 months	21 - 30 kg	Adopted through Danish organisation		Greece	Yes	Yes	No, but did previously	No	2-3 hours	Several times a day	Weekly	Daily	Several times a day	Daily	Daily	Monthly	Daily	Weekly	Monthly	More rarely	Weekly	More rarely	Weekly	Weekly	No	Never	Never	Rarely	Some times	Never	Some times	Often	Some times	Some times	Never	Never	Always
Female	18	South Denmark	Country side	>15 years	1 dog	Purebred without pedigree	Purebred	Purebred	Bitch	Sterilised	>14 years	9 weeks - 6 months	6 - 10 kg		Private breeding		Shared	Yes, but not with me	No	Yes, with effect	0.5 hours	Several times a day	Never	Never	Weekly	Never	Never	Daily	Monthly	Several times a day	Several times a day	Monthly	Monthly		Several times a day	Several times a day	Do not know	Some times	Rarely	Never	Never	Never	Some times	Always	Often	Some times	Rarely	Rarely	Never
Female		Zealand	Country side	>15 years	2 dogs	Former stray dog	Do not know	Mixed Type 1	Male	Sterilised	10 years	6-7 years	6 - 10 kg	Other		Bosnia-Herzegovina	Yes	Do not know	Train alone	No	3-4 hours	Several times a day	More rarely	Never	Daily	More rarely	Daily	Weekly	Monthly	Weekly	Weekly	More rarely	Monthly		More rarely	Daily	No	Never	Never	Never	Rarely	Some times	Some times	Some times	Some times	Some times	Never	Never	Never
Female	42	Mid-Jutland	Country side	>15 years	2 dogs	Purebred with pedigree	Purebred	Purebred	Bitch	Intact	2 years	8 weeks	21 - 30 kg		Bred by larger kennel		Yes	No	Train alone	No	6-7 hours	Several times a day	Weekly	Never	Several times a day	Daily	Daily	Daily	More rarely	More rarely	Monthly	More rarely	More rarely		More rarely	Several times a day	No	Never	Never	Never	Often	Never	Some times	Always	Often	Some times	Never	Never	Never
Female	21	North Jutland	House in residential area	3-5 years	1 dog	Purebred with pedigree	Purebred	Purebred	Male	Intact	0-1 years	8 weeks	6 - 10 kg		Private breeding		Yes	No	Train alone	No	2-3 hours	Daily	Never	Weekly	Several times a day	Daily	Several times a day	Weekly	Daily	Monthly	Monthly	Daily	Daily		Daily	Several times a day	No	Rarely	Never	Never	Some times	Rarely	Never	Always	Always	Some times	Often	Often	Rarely
Female	42	Capitol	Apartmental complex	>15 years	1 dog	Former stray dog	Mixed	Mixed Type 9	Male	Sterilised	>14 years	8 weeks	31 - 40 kg	Adopted through Danish organisation		Greece	Yes	Yes	Train alone	No	3-4 hours	Several times a day	Never	Never	Daily	Weekly	Daily	Several times a day	Never	Several times a day	Monthly	More rarely	Monthly		Several times a day	Several times a day	No	Never	Never	Never	Never	Rarely	Never	Rarely	Often	Some times	Never	Never	Never
Female	24	South Denmark	House in residential area	0-2 years	1 dog	Purebred with pedigree	Purebred	Purebred	Male	Intact	0-1 years	8 weeks	0 - 5 kg		Private breeding		Shared	Yes	Yes	No	3-4 hours	Several times a day	Never	Weekly	Several times a day	Several times a day	Daily	Weekly	Weekly	Monthly	Monthly	Weekly	Monthly		Several times a day	Daily	No	Rarely	Never	Never	Never	Never	Rarely	Often	Often	Often	Rarely	Never	Never
Female	27	Mid-Jutland	Apartmental complex	3-5 years	1 dog	Purebred without pedigree	Purebred	Purebred	Bitch	Intact	3 years	8 weeks	21 - 30 kg		Replacement from private home		Yes	No	No	No	3-4 hours	Several times a day	Weekly	Never	Weekly	Weekly	Monthly	Daily	Monthly	Several times a day	Several times a day	Weekly	Several times a day		Monthly	Several times a day	No	Never	Never	Never	Never	Never	Rarely	Often	Some times	Rarely	Never	Never	Never
Female	24	South Denmark	Apartmental complex	6-10 years	2 dogs	Former stray dog	Mixed	Mixed Type unclassified	Bitch	Sterilised	2 years	6 months - 1 year	11 - 15 kg	Adopted through Danish organisation		Serbia	Yes	Yes	Yes		4-5 hours	Several times a day	Weekly	Daily	Several times a day	Daily	Daily	Weekly	Monthly	More rarely	Monthly	More rarely	Several times a day		Weekly	Weekly	No	Always	Never	Never	Rarely	Never	Rarely	Often	Always	Always	Never	Never	Never
Male	60	South Denmark	Country side	>15 years	4 dogs	Mixed breed, raised in DK	Purebred	Purebred	Male	Intact	6 years		16 - 20 kg		Other		Shared	Yes	No, but did previously	No	1-2 hours	Daily	More rarely	Never	Several times a day	Weekly	Daily	Weekly	Monthly	Weekly	Monthly	More rarely	Monthly		Daily	Daily	No	Never	Never	Never	Rarely	Rarely	Some times	Often	Some times	Often	Rarely	Rarely	Never
Female	45	South Denmark	Apartmental complex	>15 years	1 dog	Mixed breed, raised in DK	Mixed	Mixed Type 3	Bitch	Intact	6 years	8 weeks	31 - 40 kg		Private breeding		Yes	No	No	No	3-4 hours	Several times a day	Never	More rarely	Several times a day	Daily	Daily	Several times a day	Monthly	Daily	Monthly	More rarely	Monthly		Weekly	Weekly	No	Never	Never	Rarely	Rarely	Often	Some times	Always	Always	Always	Never	Never	Rarely
Female	43	Zealand	House in residential area	11-15 years	1 dog	Purebred without pedigree	Purebred	Purebred	Male	Sterilised	11 years	8 weeks	41 - 50 kg		Private breeding		Shared	Yes	No, but did previously	No	1-2 hours	Several times a day	Weekly	Daily	Several times a day	Weekly	Several times a day	Weekly	More rarely	Several times a day	Monthly	Monthly	Weekly		Monthly	Several times a day	No	Never	Never	Never	Rarely	Some times	Some times	Some times	Often	Some times	Never	Never	Never
Female	47	Capitol	House in residential area	>15 years	2 dogs	Purebred without pedigree	Purebred	Purebred	Male	Sterilised	7 years	9 weeks - 6 months	6 - 10 kg		Private breeding		Yes	Yes	No	No	1-2 hours	Several times a day	More rarely	Daily	Daily	Daily	Daily	Monthly	Never	Monthly	More rarely	More rarely	More rarely		More rarely	Several times a day	No	Never	Never	Never	Rarely	Often	Often	Often	Often	Often	Never	Never	Never
Female	21	South Denmark	House in residential area	6-10 years	2 dogs	Mixed breed, raised in DK	Purebred	Purebred	Bitch	Intact	1 year	6 months - 1 year	21 - 30 kg		Replacement from private home		Yes	Do not know	No	No	2-3 hours	Daily	More rarely	Several times a day	Several times a day	Daily	Several times a day	More rarely	Monthly	Weekly	More rarely	Weekly	Monthly		Weekly	Daily	No	Always	Always	Rarely	Rarely	Some times	Rarely	Often	Often	Some times	Never	Never	Never
Female	19	Capitol	House in residential area	3-5 years	1 dog	Purebred with pedigree	Purebred	Purebred	Bitch	Intact	12 years	8 weeks	16 - 20 kg		Bred by larger kennel		No	Yes	No, but did previously	No	0.5 hours	Weekly	More rarely	Weekly	Daily	More rarely	Monthly	Several times a day	More rarely	Several times a day	Monthly	Weekly	More rarely		Weekly	Daily	No	Never	Rarely	Never	Never	Some times	Rarely	Often	Always	Always	Never	Rarely	Never
Female	56	South Denmark	House in residential area	11-15 years	1 dog	Mixed breed, raised in DK	Mixed	Mixed Type 2	Bitch	Sterilised	4 years	8 weeks	21 - 30 kg		Private breeding		Shared	Yes, but not with me	No	No	1-2 hours	Several times a day	More rarely	Weekly	Daily	Daily	Several times a day	Weekly	Monthly	Weekly	Weekly	More rarely	More rarely		Weekly	Daily	No	Never	Never	Never	Never	Rarely	Rarely	Some times	Some times	Often	Never	Never	Never
Female	54	Mid-Jutland	Apartmental complex	>15 years	1 dog	Former stray dog	Do not know	Mixed Type unclassified	Male	Sterilised	4 years	1-2 years	31 - 40 kg	Received dog in DK from Danish shelter		Bosnia-Herzegovina	Yes	No	No, but did previously	No	2-3 hours	Several times a day	Never	Never	Daily	Monthly	Daily	Weekly	Daily	Weekly	Never	Never	More rarely		Weekly	Daily	No	Never	Never	Never	Never	Never	Rarely	Some times	Often	Some times	Never	Never	Never
Female	59	Mid-Jutland	House in residential area	>15 years	1 dog	Purebred without pedigree	Purebred	Purebred	Bitch	Intact	4 years	8 weeks	6 - 10 kg		Private breeding		Yes	No	No	No	2-3 hours	Several times a day	Never	Daily	Several times a day	Several times a day	Several times a day	Daily	More rarely	Monthly	Monthly	More rarely	Daily		Monthly	Monthly	No	Always	Never	Never	Never	Never	Rarely	Always	Often	Often	Never	Never	Never
Male	47	Capitol	Apartmental complex	3-5 years	1 dog	Purebred without pedigree	Purebred	Purebred	Bitch	Intact	3 years	8 weeks	21 - 30 kg		Private breeding		Shared	Yes	Yes	No	1-2 hours	Several times a day	Weekly	More rarely	Daily	More rarely	Never	Daily	More rarely	Daily	Monthly	More rarely	Weekly		Weekly	Weekly	No	Rarely	Rarely	Rarely	Rarely	Rarely	Rarely	Often	Often	Some times	Rarely	Rarely	Rarely
Female	31	Capitol	Apartmental complex	>15 years	1 dog	Former stray dog	Mixed	Mixed Type 2	Male	Sterilised	5 years	6 months - 1 year	21 - 30 kg	Adopted through Danish organisation		Bosnia-Herzegovina	Shared	No	No		1-2 hours	Several times a day	Several times a day	Daily	Daily	Weekly	Weekly	Daily	More rarely	Several times a day	Monthly	More rarely	Monthly		Weekly	Daily	No	Never	Never	Never	Often	Often	Often	Rarely	Often	Often	Never	Never	Never
Female	54	Mid-Jutland	House in residential area	>15 years	1 dog	Purebred with pedigree	Purebred	Purebred	Bitch	Sterilised	4 years	2-3 years	31 - 40 kg		Replacement from private home		Yes	Yes	No, but did previously	No	4-5 hours	Several times a day	Never	More rarely	Several times a day	Daily	Daily	Daily	Monthly	Weekly	Weekly	Weekly	Weekly		Daily	Daily	No	Never	Never	Never	Never	Rarely	Some times	Often	Often	Some times	Never	Never	Never
Female	51	Mid-Jutland	House in residential area	>15 years	2 dogs	Mixed breed, raised in DK	Purebred	Purebred	Bitch	Sterilised	6 years	1-2 years	16 - 20 kg		Replacement from private home		Shared	Do not know	No	No	3-4 hours	Several times a day	Monthly	Weekly	Several times a day	More rarely	Weekly	Monthly	Monthly	Weekly	Weekly	More rarely	More rarely		More rarely	Several times a day	No	Never	Never	Never	Never	Some times	Always	Rarely	Often	Some times	Do not know	Never	Do not know
Female	48	Zealand	Country side	>15 years	2 dogs	Purebred with pedigree	Purebred	Purebred	Male	Intact	8 years	8 weeks	21 - 30 kg		Imported from breeder		Yes	No	Yes	No	4-5 hours	Weekly	Never	Daily	Daily	Several times a day	Several times a day	Several times a day	More rarely	Monthly	Monthly	More rarely	More rarely		Daily	Several times a day	No	Never	Never	Do not know	Never	Rarely	Always	Often	Often	Rarely	Never	Never	Never
Female	47	Zealand	Country side	11-15 years	4 dogs	Purebred with pedigree	Purebred	Purebred	Bitch	Intact	2 years		21 - 30 kg		Other		Yes	Yes	Yes	No	2-3 hours	Several times a day	Daily	Never	Never	Daily	Never	Several times a day	More rarely	Monthly	Monthly	Monthly	Monthly		Weekly	Several times a day	No	Never	Never	Never	Never	Never	Often	Some times	Often	Often	Never	Never	Never
Female	59	Capitol	Apartmental complex	>15 years	2 dogs	Purebred with pedigree	Purebred	Purebred	Male	Intact	2 years	1-2 years	6 - 10 kg		Replacement from private home		Shared	Yes, but not with me	No, but did previously	No	1-2 hours	Several times a day	Never	Never	Daily	Daily	Daily	Monthly	More rarely	Monthly	Monthly	Monthly	Monthly		Monthly	Weekly	No	Never	Never	Never	Rarely	Some times	Often	Some times	Often	Often	Never	Never	Never
Female	23	Zealand	Country side	3-5 years	1 dog	Mixed breed, raised in DK	Mixed	Mixed Type 9	Male	Intact	5 years	8 weeks	21 - 30 kg		Private breeding		Yes	No	No	No	3-4 hours	Several times a day	More rarely	Monthly	Daily	Never	Weekly	Weekly	More rarely	More rarely	More rarely	Monthly	More rarely		Weekly	Several times a day	No	Always	Never	Never	Never	Some times	Some times	Often	Often	Often	Never	Never	Never
Female	51	Zealand	House in residential area	>15 years	1 dog	Purebred with pedigree	Purebred	Purebred	Male	Intact	1 year	8 weeks	6 - 10 kg		Private breeding		Yes	Yes	Yes	No	1-2 hours	Several times a day	Daily	Daily	Several times a day	Several times a day	Several times a day	Monthly	Monthly	Monthly	Monthly	Monthly	Weekly		Several times a day	Several times a day	No	Never	Never	Never	Never	Some times	Never	Always	Always	Often	Never	Never	Never
Female	58	Capitol	House in residential area	>15 years	2 dogs	Former stray dog	Do not know	Mixed Type 8	Bitch	Intact	6 years	6 months - 1 year	16 - 20 kg	Adopted through foreign organisation		Greece	Shared	No	No	No	1-2 hours	Daily	Never	More rarely	Daily	Never	Weekly	More rarely	Monthly	Daily	Weekly	More rarely	More rarely		Weekly	Several times a day	No	Always	Always	Never	Never	Some times	Some times	Some times	Often	Often	Never	Never	Never
Female	45	South Denmark	Country side	>15 years	4 dogs	Purebred with pedigree	Purebred	Purebred	Bitch	Intact	4 years	8 weeks	11 - 15 kg		Bred by larger kennel		Yes	No	Train alone	No	3-4 hours	Several times a day	Never	Weekly	Several times a day	Several times a day	Several times a day	Several times a day	More rarely	Monthly	Monthly	Monthly	More rarely		Weekly	Several times a day	No	Never	Never	Never	Never	Rarely	Often	Often	Always	Some times	Never	Never	Never
Female	54	Capitol	House in residential area	0-2 years	1 dog	Purebred without pedigree	Purebred	Purebred	Male	Intact	0-1 years	8 weeks	6 - 10 kg		Private breeding		Yes	Yes	Yes	No	6-7 hours	Several times a day	More rarely	Daily	Daily	Weekly	Weekly	More rarely	Monthly	More rarely	More rarely	Monthly	More rarely		Several times a day	Several times a day	No	Never	Never	Never	Never	Never	Rarely	Often	Often	Often	Rarely	Never	Often
Female	40	Capitol	Country side	6-10 years	1 dog	Purebred with pedigree	Purebred	Purebred	Bitch	Intact	7 years	8 weeks	51 - 60 kg		Private breeding		Shared	Yes	No	No	0.5 hours	Daily	Never	Never	More rarely	More rarely	More rarely	Daily	Monthly	Several times a day	Daily	Weekly	Weekly		Daily	Several times a day	No	Never	Never	Never	Never	Never	Never	Never	Rarely	Never	Never	Never	Never
Female	61	South Denmark	Country side	>15 years	3 dogs	Purebred with pedigree	Purebred	Purebred	Bitch	Intact	3 years	8 weeks	11 - 15 kg		Imported from breeder		Yes	Yes	Yes	No	2-3 hours	Daily	More rarely	Never	Daily	Weekly	Daily	Daily	More rarely	Weekly	Monthly	More rarely	More rarely		Monthly	Daily	No	Never	Never	Never	Never	Rarely	Often	Often	Often	Some times	Never	Never	Never
Female	58	South Denmark	House in residential area	>15 years	3 dogs	Former stray dog	Do not know	Mixed Type 1	Bitch	Sterilised	5 years	6 months - 1 year	16 - 20 kg	Adopted through Danish organisation		Greece	Yes	No	No	No	1-2 hours	Several times a day	Weekly	Never	Daily	Never	Never	Weekly	Monthly	Monthly	Weekly	More rarely	More rarely		Daily	Several times a day	No	Never	Never	Never	Never	Rarely	Often	Often	Often	Often	Never	Never	Rarely
Female	31	Mid-Jutland	House in residential area	>15 years	1 dog	Purebred without pedigree	Purebred	Purebred	Bitch	Sterilised	10 years	8 weeks	21 - 30 kg		Private breeding		Yes	No	No	No	1-2 hours	Daily	Monthly	Monthly	Several times a day	Daily	Daily	Daily	More rarely	Weekly	More rarely	More rarely	More rarely		Several times a day	Several times a day	No	Never	Never	Never	Some times	Rarely	Never	Some times	Always	Some times	Never	Never	Never
Female	49	Zealand	Country side	6-10 years	1 dog	Purebred with pedigree	Purebred	Purebred	Bitch	Intact	2 years	8 weeks	31 - 40 kg		Private breeding		Yes	Yes	No, but did previously	No	1-2 hours	Daily	Never	More rarely	Daily	Daily	Daily	Monthly	Weekly	Monthly	Monthly	Monthly	More rarely		Daily	Daily	No	Never	Never	Rarely	Rarely	Some times	Some times	Often	Often	Often	Never	Never	Rarely
Male	53	South Denmark	Country side	>15 years	1 dog	Former stray dog	Do not know	Mixed Type 5	Bitch	Sterilised	7 years	6 months - 1 year	16 - 20 kg	Adopted through Danish organisation		Greece	Yes	No	No, but did previously	Yes, without effect	1-2 hours	Daily	Daily	More rarely	Weekly	More rarely	Weekly	Daily	Monthly	Several times a day	Monthly	More rarely	More rarely		Monthly	Monthly	No	Never	Never	Never	Rarely	Always	Always	Often	Often	Some times	Never	Never	Never
Female	36	Capitol	House in residential area	3-5 years	1 dog	Former stray dog	Mixed	Mixed Type 2	Male	Sterilised	1 year	6 months - 1 year	21 - 30 kg	Adopted through Danish organisation		Portugal	Yes	No	No	No	2-3 hours	Daily	More rarely	Weekly	Daily	Weekly	Weekly	Monthly	Monthly	Weekly	Monthly	More rarely	More rarely		Weekly	Several times a day	No	Never	Never	Some times	Often	Some times	Often	Some times	Often	Some times	Never	Never	Some times
Male	47	Zealand	Country side	>15 years	1 dog	Former stray dog	Mixed	Mixed Type 4	Bitch	Intact	1 year	9 weeks - 6 months	11 - 15 kg	Adopted through Danish organisation		Greece	Yes	Yes	No, but did previously	No	2-3 hours	Several times a day	Weekly	Weekly	Several times a day	Daily	Daily	Monthly	More rarely	Daily	More rarely	More rarely	Weekly		Monthly	Several times a day	No	Never	Never	Never	Never	Rarely	Often	Never	Often	Some times	Never	Never	Always
Female	35	South Denmark	Country side	>15 years	1 dog	Purebred with pedigree	Purebred	Purebred	Bitch	Intact	1 year	6 months - 1 year	31 - 40 kg		Danish shelter		Shared	Yes, but not with me	Train alone	Other	2-3 hours	Daily	Never	Never	Daily	Several times a day	Several times a day	Monthly	Never	Daily	Daily	Monthly	Monthly		Never	Several times a day	No	Never	Never	Never	Often	Rarely	Some times	Often	Often	Never	Never	Never	Never
Female	37	South Denmark	Country side	>15 years	1 dog	Purebred without pedigree	Purebred	Purebred	Bitch	Intact	0-1 years	8 weeks	6 - 10 kg		Private breeding		Yes	Yes	Yes	No	2-3 hours	Several times a day	Never	Never	Daily	Several times a day	Several times a day	Weekly	Monthly	Weekly	Monthly	Monthly	Monthly		Weekly	Daily	Do not know	Some times	Rarely	Rarely	Some times	Rarely	Rarely	Some times	Often	Some times	Do not know	Do not know	Do not know
Female	63	Capitol	House in residential area	>15 years	1 dog	Purebred without pedigree	Do not know	Mixed Type unclassified	Bitch	Sterilised	13 years	4-5 years	16 - 20 kg		Replacement from private home		Yes	No	Yes	No	0 hours	Several times a day	Daily	More rarely	Daily	Daily	Several times a day	More rarely	Daily	Several times a day	Weekly	More rarely	More rarely		Several times a day	Several times a day	No	Never	Never	Never	Never	Always	Never	Rarely	Often	Always	Never	Never	Never
Female	60	South Denmark	House in residential area	6-10 years	1 dog	Former stray dog	Do not know	Mixed Type 4	Bitch	Sterilised	3 years	2-3 years	6 - 10 kg	Adopted through Danish organisation		Bosnia-Herzegovina	Shared	No	No	No	2-3 hours	Several times a day	Daily	Weekly	Several times a day	Daily	Daily	Monthly	More rarely	Weekly	Monthly	More rarely	Weekly		Weekly	Several times a day	No	Never	Never	Never	Never	Never	Rarely	Often	Often	Often	Never	Never	Never
Female	42	Zealand	Country side	>15 years	3 dogs	Former stray dog	Do not know	Mixed Type 4	Bitch	Intact	0-1 years	9 weeks - 6 months	11 - 15 kg	Adopted through Danish organisation		Romania	Yes	No	No	No	3-4 hours	Daily	Weekly	Weekly	Several times a day	Several times a day	Never	Weekly	Weekly	Monthly	Monthly	Several times a day	More rarely		More rarely	Daily	No	Never	Never	Never	Never	Some times	Always	Some times	Always	Some times	Never	Never	Never
Female	48	Mid-Jutland	House in residential area	11-15 years	1 dog	Mixed breed, raised in DK	Mixed	Mixed Type unclassified	Male	Sterilised	5 years	9 weeks - 6 months	11 - 15 kg		Private breeding		Yes	Yes	No	No	3-4 hours	Several times a day	Daily	Monthly	Daily	Daily	Daily	Several times a day	More rarely	Daily	Monthly	More rarely	Daily		Weekly	Several times a day	No	Always	Always	Never	Never	Rarely	Rarely	Often	Some times	Some times	Rarely	Never	Never
Female		Zealand	Country side	>15 years	1 dog	Purebred without pedigree	Purebred	Purebred	Bitch	Intact	3 years	8 weeks	0 - 5 kg		Private breeding		Yes	No	No	No	1-2 hours	Several times a day	Daily	Several times a day	Daily	Several times a day	Several times a day	Several times a day	More rarely	Weekly	Monthly	Monthly	Monthly		Daily	Weekly	No	Never	Do not know	Rarely	Never	Rarely	Rarely	Often	Always	Often	Do not know	Do not know	Do not know
Female	53	Zealand	Country side	6-10 years	1 dog	Former stray dog	Mixed	Mixed Type 2	Bitch	Sterilised	4 years	1-2 years	6 - 10 kg	Adopted through Danish organisation		Greece	Yes	No	Yes	No	2-3 hours	Several times a day	More rarely	Never	Daily	Daily	Several times a day	Monthly	Daily	Several times a day	Weekly	Monthly	Daily		Weekly	Several times a day	No	Never	Never	Never	Never	Rarely	Often	Often	Always	Some times	Never	Never	Never
Female	45	Capitol	Apartmental complex	3-5 years	1 dog	Mixed breed, raised in DK	Do not know	Mixed Type unclassified	Bitch	Intact	4 years	8 weeks	16 - 20 kg		Private breeding		Yes	Yes	No, but did previously	No	3-4 hours	Several times a day	Never	Never	Daily	Daily	Several times a day	Daily	Monthly	Weekly	Daily	Monthly	More rarely		Daily	Weekly	No	Never	Never	Never	Never	Rarely	Never	Some times	Often	Rarely	Never	Never	Never
Female	52	South Denmark	House in residential area	11-15 years	1 dog	Former stray dog	Mixed	Mixed Type unclassified	Bitch	Sterilised	7 years	1-2 years	11 - 15 kg	Adopted through Danish organisation		Greece	Yes	Do not know	No	No	2-3 hours	Several times a day	Weekly	Never	Daily	Never	Weekly	Weekly	Monthly	Weekly	Daily	Monthly	Monthly		Weekly	Monthly	No	Never	Never	Never	Never	Rarely	Rarely	Often	Often	Some times	Never	Never	Never
Male	56	South Denmark	House in residential area	>15 years	1 dog	Purebred with pedigree	Purebred	Purebred	Male	Intact	2 years	8 weeks	81 - 90 kg		Imported from breeder		Yes	Yes	No	No	1-2 hours	Several times a day	More rarely	Never	Several times a day	Several times a day	Daily	Daily	More rarely	Several times a day	Monthly	More rarely	More rarely		Daily	Several times a day	No	Never	Never	Never	Never	Rarely	Never	Always	Always	Some times	Rarely	Rarely	Rarely
Female	24	South Denmark	Apartmental complex	3-5 years	1 dog	Mixed breed, raised in DK	Mixed	Mixed Type 10	Bitch	Intact	3 years	8 weeks	16 - 20 kg		Private breeding		Yes	Yes	No	No	1-2 hours	Daily	Weekly	Weekly	Several times a day	Monthly	Daily	Weekly	Monthly	Monthly	Monthly	Monthly	Daily		Daily	Weekly	No	Never	Never	Never	Never	Some times	Some times	Some times	Often	Some times	Never	Never	Never
Female	19	Zealand	House in residential area	6-10 years	1 dog	Purebred without pedigree	Purebred	Purebred	Male	Intact	1 year	9 weeks - 6 months	6 - 10 kg		Replacement from private home		Shared	Yes, but not with me	Yes, but not with me	No	2-3 hours	Daily	Never	Several times a day	Several times a day	Daily	Several times a day	Monthly	Daily	More rarely	More rarely	Monthly	Daily		Weekly	Monthly	No	Never	Never	Rarely	Never	Some times	Always	Often	Often	Rarely	Never	Never	Rarely
Female	39	Capitol	Apartmental complex	>15 years	1 dog	Mixed breed, raised in DK	Purebred	Purebred	Bitch	Sterilised	6 years	8 weeks	21 - 30 kg		Private breeding		Yes	Yes	Yes	No	2-3 hours	Several times a day	Weekly	Daily	Daily	More rarely	Daily	Several times a day	Monthly	Several times a day	Weekly	Weekly	Weekly		Several times a day	Several times a day	No	Never	Never	Never	Never	Rarely	Rarely	Rarely	Some times	Some times	Never	Never	Never
Female	69	Zealand	Country side	>15 years	3 dogs	Purebred with pedigree	Purebred	Purebred	Bitch	Intact	4 years	8 weeks	21 - 30 kg		Private breeding		Yes	Yes	Yes	No	3-4 hours	Several times a day	Never	Never	Daily	Daily	Never	Several times a day	More rarely	Daily	Weekly	Monthly	More rarely		Daily	Several times a day	No	Never	Never	Never	Never	Rarely	Some times	Some times	Some times	Rarely	Never	Never	Never
Female	57	Capitol	House in residential area	>15 years	1 dog	Purebred with pedigree	Purebred	Purebred	Male	Intact	1 year	8 weeks	6 - 10 kg		Private breeding		Shared	Yes	No	No	1-2 hours	Several times a day	Never	More rarely	Daily	Weekly	Weekly	Monthly	Monthly	Weekly	Monthly	Monthly	More rarely		Several times a day	Several times a day	No	Never	Never	Never	Never	Never	Some times	Always	Often	Often	Do not know	Do not know	Do not know
Female	24	Zealand	House in residential area	11-15 years	1 dog	Mixed breed, raised in DK	Mixed	Mixed Type 8	Bitch	Intact	2 years	9 weeks - 6 months	21 - 30 kg		Private breeding		Shared	Yes	Yes	No	2-3 hours	Several times a day	Daily	Daily	Daily	Weekly	Several times a day	Several times a day	More rarely	Daily	More rarely	More rarely	Weekly		Several times a day	Weekly	No	Never	Never	Never	Never	Never	Never	Often	Some times	Some times	Never	Never	Never
Female	36	Mid-Jutland	Country side	6-10 years	2 dogs	Former stray dog	Do not know	Mixed Type 5	Male	Sterilised	3 years	1-2 years	21 - 30 kg	Adopted through foreign organisation		Romania	Yes	No	No	No	1-2 hours	Several times a day	Monthly	Weekly	Weekly	More rarely	Never	Several times a day	Several times a day	Several times a day	Monthly	Monthly	More rarely		Daily	Several times a day	No	Never	Never	Some times	Often	Often	Often	Often	Often	Often	Never	Never	Never
Female	24	Zealand	Country side	>15 years	1 dog	Mixed breed, raised in DK	Mixed	Mixed Type 4	Bitch	Intact	3 years	9 weeks - 6 months	16 - 20 kg		Other		Shared	No	No	No	1-2 hours	Daily	Daily	Monthly	Several times a day	Never	Monthly	Monthly	More rarely	Weekly	More rarely	Monthly	Several times a day		Never	Daily	No	Never	Never	Never	Never	Rarely	Often	Some times	Always	Rarely	Never	Never	Never
Female	53	Capitol	House in residential area	3-5 years	1 dog	Purebred with pedigree	Purebred	Purebred	Bitch	Sterilised	3 years	8 weeks	6 - 10 kg		Private breeding		Yes	Yes	No	No	2-3 hours	Several times a day	More rarely	Weekly	Daily	More rarely	Daily	Several times a day	More rarely	Weekly	Monthly	Weekly	More rarely		Several times a day	Several times a day	No	Never	Never	Never	Never	Some times	Some times	Often	Often	Rarely	Never	Never	Never
Female	26	Mid-Jutland	House in residential area	6-10 years	3 dogs	Purebred without pedigree	Purebred	Purebred	Male	Sterilised	5 years	9 weeks - 6 months	0 - 5 kg		Danish shelter		Yes	Yes	No, but did previously	No	2-3 hours	Several times a day	Never	Monthly	Daily	Never	More rarely	Several times a day	More rarely	Weekly	Daily	More rarely	More rarely		Weekly	Several times a day	No	Never	Never	Never	Never	Some times	Some times	Always	Always	Often	Never	Never	Never
Female	29	Capitol	Apartmental complex	6-10 years	2 dogs	Purebred with pedigree	Purebred	Purebred	Male	Sterilised	7 years	8 weeks	6 - 10 kg		Private breeding		Yes	No	Yes	Yes, with effect	1-2 hours	Several times a day	Never	Weekly	Daily	Weekly	More rarely	Monthly	Monthly	Monthly	Monthly	Monthly	Monthly		Monthly	Monthly	No	Never	Rarely	Never	Never	Never	Often	Always	Often	Some times	Never	Rarely	Never
Female	54	Zealand	Country side	>15 years	>9 dogs	Purebred with pedigree	Purebred	Purebred	Bitch	Intact	2 years		21 - 30 kg		Other		Yes	Yes	Yes	No	1-2 hours	Several times a day	Never	Never	Daily	Daily	Never	Several times a day	More rarely	Daily	Monthly	Monthly	More rarely		Monthly	Several times a day	No	Never	Never	Never	Never	Rarely	Often	Always	Always	Some times	Never	Never	Never
Female	40	North Jutland	Do not wish to respond	>15 years	2 dogs	Purebred with pedigree	Purebred	Purebred	Male	Intact	3 years	6 months - 1 year	61 - 70 kg		Imported from breeder		Yes	No	Train alone	No	3-4 hours	Several times a day	Weekly	Never	Daily	Daily	Daily	Daily	More rarely	Daily	Weekly	More rarely	More rarely		Daily	Several times a day	No	Never	Never	Never	Never	Rarely	Some times	Often	Often	Some times	Never	Rarely	Rarely
Female	59	South Denmark	House in residential area	>15 years	2 dogs	Purebred with pedigree	Purebred	Purebred	Male	Intact	3 years	2-3 years	6 - 10 kg		Replacement from private home		Yes	No	Yes	No	2-3 hours	Several times a day	Weekly	Never	Daily	Weekly	Daily	Several times a day	Monthly	Monthly	Daily	More rarely	Monthly		Monthly	Several times a day	No	Rarely	Rarely	Never	Never	Never	Rarely	Always	Always	Often	Rarely	Rarely	Never
Female	59	South Denmark	Country side	>15 years	1 dog	Purebred with pedigree	Purebred	Purebred	Male	Intact	6 years	8 weeks	11 - 15 kg		Private breeding		Yes	Yes	No, but did previously	No	2-3 hours	Several times a day	Daily	Daily	Daily	Daily	Weekly	Weekly	Monthly	Monthly	More rarely	More rarely	Monthly	Daily	Never	Several times a day	No	Never	Never	Never	Do not know	Some times	Some times	Some times	Some times	Some times	Never	Never	Never
Female	53	South Denmark	House in residential area	>15 years	1 dog	Mixed breed, raised in DK	Mixed	Mixed Type 1	Male	Intact	8 years	8 weeks	21 - 30 kg		Private breeding		Shared	Yes	No, but did previously	No	2-3 hours	Daily	More rarely	Never	Several times a day	Several times a day	Several times a day	Monthly	More rarely	Weekly	Monthly	Monthly	Several times a day		Several times a day	Several times a day	No	Never	Never	Never	Never	Never	Some times	Rarely	Rarely	Some times	Never	Never	Never
Female	21	Capitol	House in residential area	0-2 years	1 dog	Purebred with pedigree	Purebred	Purebred	Male	Intact	0-1 years	8 weeks	6 - 10 kg		Private breeding		Yes	Yes	No	No	3-4 hours	Several times a day	Never	Daily	Daily	Weekly	Daily	Never	Weekly	Daily	Monthly	Weekly	Weekly		Never	Monthly	No	Some times	Rarely	Often	Never	Often	Never	Some times	Often	Often	Do not know	Do not know	Do not know
Other		South Denmark	Country side	>15 years	1 dog	Purebred with pedigree	Purebred	Purebred	Bitch	Intact	4 years	8 weeks	21 - 30 kg		Private breeding		Shared	Yes	No	No	2-3 hours	Several times a day	Never	Daily	Several times a day	Daily	Daily	Weekly	Monthly	Weekly	Monthly	More rarely	More rarely		Weekly	Weekly	No	Always	Never	Never	Never	Some times	Some times	Some times	Some times	Rarely	Never	Never	Never
Female	57	South Denmark	House in residential area	>15 years	1 dog	Purebred with pedigree	Purebred	Purebred	Bitch	Intact	2 years	8 weeks	41 - 50 kg		Private breeding		Yes	Yes	Yes	No	2-3 hours	Several times a day	Never	Daily	Daily	Weekly	Daily	Daily	Monthly	Several times a day	Monthly	Weekly	More rarely		Several times a day	Several times a day	No	Never	Never	Never	Never	Rarely	Often	Some times	Often	Some times	Never	Never	Never
Female	22	Capitol	House in residential area	3-5 years	1 dog	Purebred with pedigree	Purebred	Purebred	Bitch	Sterilised	4 years	9 weeks - 6 months	6 - 10 kg		Private breeding		Yes	Yes	No, but did previously	No	2-3 hours	Several times a day	Weekly	More rarely	Several times a day	Daily	More rarely	Weekly	Monthly	Daily	Monthly	Monthly	More rarely		Several times a day	Several times a day	No	Never	Never	Never	Often	Some times	Rarely	Some times	Some times	Often	Never	Never	Never
Female	46	Mid-Jutland	House in residential area	>15 years	1 dog	Mixed breed, raised in DK	Mixed	Mixed Type 9	Bitch	Intact	5 years	9 weeks - 6 months	31 - 40 kg		Private breeding		Shared	Yes, but not with me	No, but did previously	No	3-4 hours	Several times a day	Weekly	Never	Daily	Daily	Weekly	Several times a day	Monthly	Several times a day	Monthly	More rarely	Monthly		Several times a day	Several times a day	No	Never	Never	Never	Never	Never	Some times	Never	Often	Some times	Never	Never	Never
Female	44	South Denmark	House in residential area	>15 years	1 dog	Mixed breed, raised in DK	Mixed	Mixed Type 3	Male	Sterilised	0-1 years	6 months - 1 year	21 - 30 kg		Replacement from private home		Yes	No	No	No	1-2 hours	Several times a day	Never	Never	Daily	Daily	Daily	More rarely	More rarely	More rarely	More rarely	Monthly	More rarely		More rarely	Several times a day	No	Never	Never	Never	Never	Often	Often	Often	Often	Often	Never	Never	Never
Female		North Jutland	House in residential area	>15 years	1 dog	Mixed breed, raised in DK	Mixed	Mixed Type 7	Bitch	Intact	3 years	9 weeks - 6 months	11 - 15 kg		Private breeding		Yes	Yes	Yes	No	1-2 hours	Several times a day	Never	Monthly	Several times a day	Daily	Weekly	Daily	Monthly	Monthly	Monthly	More rarely	Several times a day		Weekly	Weekly	No	Never	Never	Never	Never	Some times	Some times	Often	Often	Some times	Never	Never	Never
Female	20	Mid-Jutland	Apartmental complex	0-2 years	1 dog	Purebred without pedigree	Purebred	Purebred	Male	Sterilised	2 years	9 weeks - 6 months	0 - 5 kg		Private breeding		Shared	Yes	No, but did previously	No	2-3 hours	Several times a day	Monthly	Daily	Several times a day	Daily	Daily	Weekly	Weekly	Monthly	Monthly	Weekly	Daily		Several times a day	Several times a day	No	Never	Never	Some times	Never	Rarely	Some times	Some times	Often	Rarely	Never	Never	Some times
Male	46	South Denmark	Country side	3-5 years	1 dog	Purebred with pedigree	Purebred	Purebred	Male	Intact	2 years	9 weeks - 6 months	31 - 40 kg		Private breeding		No	Yes	Train alone	No	2-3 hours	Several times a day	Weekly	Daily	Daily	Weekly	Daily	Several times a day	More rarely	Several times a day	Weekly	Weekly	Weekly		Daily	Weekly	No	Never	Never	Never	Rarely	Never	Never	Rarely	Often	Some times	Never	Never	Never
Male	42	Zealand	Apartmental complex	6-10 years	2 dogs	Purebred with pedigree	Purebred	Purebred	Bitch	Intact	6 years	8 weeks	21 - 30 kg		Private breeding		Yes	Yes	No, but did previously	No	1-2 hours	Daily	Weekly	Weekly	Several times a day	Weekly	Monthly	Weekly	More rarely	Weekly	More rarely	Weekly	More rarely		Monthly	Weekly	No	Never	Never	Never	Never	Never	Never	Often	Always	Some times	Never	Never	Often
Female	51	Mid-Jutland	Country side	11-15 years	2 dogs	Purebred with pedigree	Purebred	Purebred	Bitch	Intact	2 years		6 - 10 kg		Private breeding		Shared	Yes	No, but did previously	No	>8 hours	Weekly	Never	Never	Several times a day	Several times a day	Several times a day	More rarely	Monthly	More rarely	Weekly	Weekly	Weekly		Daily	Several times a day	No	Never	Never	Never	Rarely	Rarely	Rarely	Always	Often	Often	Never	Never	Never
Female	21	Capitol	Country side	11-15 years	6 dogs	Purebred with pedigree	Purebred	Purebred	Male	Intact	7 years	8 weeks	21 - 30 kg		Bred by larger kennel		Shared	No	No, but did previously	No	0.5 hours	Several times a day	Monthly	More rarely	More rarely	Weekly	More rarely	Daily	Monthly	Weekly	Daily	More rarely	Monthly		Several times a day	Several times a day	No	Always	Never	Never	Rarely	Never	Never	Some times	Some times	Rarely	Never	Never	Never
Female	55	Mid-Jutland	Country side	>15 years	2 dogs	Mixed breed, raised in DK	Purebred	Purebred	Male	Intact	8 years	9 weeks - 6 months	21 - 30 kg		Danish shelter		Yes	No	No	No	0.5 hours	Weekly	Never	Never	Weekly	Weekly	Never	Several times a day	More rarely	Several times a day	Daily	More rarely	Weekly		More rarely	Several times a day	No	Never	Never	Never	Never	Some times	Often	Often	Always	Often	Never	Never	Never
Female	46	Capitol	Apartmental complex	>15 years	1 dog	Former stray dog	Mixed	Mixed Type 6	Male	Sterilised	10 years	9 weeks - 6 months	16 - 20 kg	Adopted through Danish organisation		Greece	Shared	No	No		1-2 hours	Several times a day	Never	Weekly	Daily	Never	Weekly	Daily	More rarely	Daily	Weekly	More rarely	Monthly		Daily	More rarely	No	Never	Never	Rarely	Often	Rarely	Rarely	Some times	Some times	Some times	Never	Never	Never
Female	57	North Jutland	Country side	>15 years	6 dogs	Purebred without pedigree	Purebred	Purebred	Male	Sterilised	3 years	9 weeks - 6 months	11 - 15 kg		Private breeding		Yes	No	No	No	0 hours	More rarely	More rarely	Never	More rarely	Weekly	Several times a day	Several times a day	More rarely	More rarely	Daily	More rarely	More rarely		Daily	Several times a day	No	Some times	Never	Never	Never	Never	Rarely	Always	Always	Some times	Some times	Never	Never
Female	23	South Denmark	Country side	0-2 years	2 dogs	Mixed breed, raised in DK	Mixed	Mixed Type 2	Bitch	Intact	1 year	1-2 years	31 - 40 kg		Replacement from private home		Yes	Do not know	Yes	No	3-4 hours	Daily	Daily	Daily	Several times a day	Weekly	Several times a day	More rarely	Weekly	More rarely	More rarely	More rarely	More rarely		Weekly	Several times a day	No	Some times	Never	Always	Often	Never	Often	Always	Always	Always	Always	Always	Some times
Female	57	Capitol	Apartmental complex	>15 years	1 dog	Purebred with pedigree	Purebred	Purebred	Bitch	Intact	11 years	9 weeks - 6 months	6 - 10 kg		Private breeding		Shared	Yes	No, but did previously		2-3 hours	Several times a day	Weekly	Monthly	Weekly	More rarely	Monthly	Daily	Monthly	Weekly	Monthly	Weekly	Weekly		Weekly	Daily	No	Never	Never	Never	Never	Rarely	Some times	Often	Often	Often	Never	Never	Never
Female	63	Zealand	Country side	>15 years	2 dogs	Purebred with pedigree	Purebred	Purebred	Bitch	Sterilised	5 years	9 weeks - 6 months	0 - 5 kg		Other		Yes	No	No	No	1-2 hours	Daily	Daily	More rarely	Daily	Daily	Weekly	Several times a day	More rarely	Monthly	Weekly	Monthly	Weekly		Monthly	Several times a day	No	Never	Never	Never	Never	Rarely	Some times	Some times	Often	Often	Never	Never	Never
Female	37	Zealand	House in residential area	11-15 years	1 dog	Purebred with pedigree	Purebred	Purebred	Bitch	Intact	4 years	8 weeks	31 - 40 kg		Private breeding		Yes	Yes	Yes	No	3-4 hours	Daily	Weekly	Never	Several times a day	Several times a day	Several times a day	Weekly	Monthly	Daily	More rarely	Monthly	More rarely		More rarely	Several times a day	No	Never	Never	Never	Rarely	Often	Often	Often	Often	Often	Never	Never	Never
Female	54	Capitol	House in residential area	>15 years	2 dogs	Purebred with pedigree	Purebred	Purebred	Bitch	Sterilised	2 years	8 weeks	11 - 15 kg		Bred by larger kennel		Yes	Yes	Yes	No	3-4 hours	Several times a day	Never	Weekly	Several times a day	Weekly	Weekly	Monthly	More rarely	Monthly	Monthly	Daily	Weekly		Monthly	Weekly	No	Never	Never	Never	Rarely	Some times	Some times	Often	Often	Some times	Never	Never	Never
Female	51	Mid-Jutland	Country side	>15 years	2 dogs	Former stray dog	Do not know	Mixed Type 2	Bitch	Sterilised	5 years	9 weeks - 6 months	21 - 30 kg	Adopted through Danish organisation		Bosnia-Herzegovina	Yes	Yes	No, but did previously	Yes, with effect	2-3 hours	Several times a day	Never	More rarely	Daily	Weekly	Daily	Weekly	Weekly	Monthly	Monthly	Monthly	Monthly	Weekly	Weekly	Several times a day	No	Never	Never	Rarely	Rarely	Some times	Often	Some times	Always	Often	Never	Never	Never
Female	64	Capitol	House in residential area	>15 years	3 dogs	Purebred with pedigree	Purebred	Purebred	Bitch	Intact	7 years		6 - 10 kg		Other		Yes	Yes	Yes	No	1-2 hours	Several times a day	Never	Weekly	Weekly	Weekly	Weekly	Several times a day	More rarely	Weekly	Weekly	More rarely	Daily		Daily	Several times a day	No	Never	Never	Never	Never	Rarely	Some times	Often	Often	Often	Never	Never	Never
Female	24	Capitol	House in residential area	6-10 years	1 dog	Purebred with pedigree	Purebred	Purebred	Male	Sterilised	4 years	8 weeks	11 - 15 kg		Private breeding		Yes	No	Yes	No	1-2 hours	Several times a day	Never	Monthly	Daily	Daily	Daily	Daily	Weekly	Several times a day	Monthly	More rarely	More rarely		More rarely	Weekly	No	Never	Never	Never	Rarely	Rarely	Often	Often	Often	Some times	Never	Never	Never
Female	45	Mid-Jutland	House in residential area	>15 years	1 dog	Mixed breed, raised in DK	Mixed	Mixed Type 5	Male	Intact	6 years	9 weeks - 6 months	31 - 40 kg		Private breeding		Shared	Yes	No	No	3-4 hours	Several times a day	Never	Daily	Daily	Daily	Weekly	Monthly	Monthly	Several times a day	Monthly	More rarely	Several times a day		Monthly	Monthly	No	Never	Never	Never	Never	Some times	Often	Often	Often	Often	Never	Never	Rarely
Female	27	Capitol	Apartmental complex	6-10 years	1 dog	Mixed breed, raised in DK	Mixed	Mixed Type 10	Bitch	Sterilised	11 years	2-3 years	11 - 15 kg		Replacement from private home		Yes	Yes, but not with me	Train alone	No	1-2 hours	Several times a day	Never	Never	More rarely	Several times a day	Daily	Several times a day	More rarely	Several times a day	Daily	More rarely	Weekly		Daily	Monthly	No	Never	Never	Never	Never	Some times	Never	Some times	Often	Some times	Never	Never	Never
Male	58	North Jutland	House in residential area	>15 years	1 dog	Purebred with pedigree	Purebred	Purebred	Bitch	Sterilised	2 years	8 weeks	31 - 40 kg		Private breeding		Shared	Yes	Yes	No	1-2 hours	Several times a day	Never	Never	Daily	Daily	Several times a day	Weekly	Monthly	Weekly	Monthly	Monthly	More rarely		Monthly	Monthly	No	Never	Rarely	Never	Never	Never	Some times	Often	Often	Some times	Never	Never	Never
Female	19	Zealand	Country side	6-10 years	1 dog	Mixed breed, raised in DK	Mixed	Mixed Type 2	Male	Intact	2 years	8 weeks	21 - 30 kg		Private breeding		Yes	Yes	No	No	3-4 hours	Daily	More rarely	Daily	Daily	Daily	Weekly	Several times a day	More rarely	More rarely	Weekly	More rarely	More rarely		Weekly	Weekly	No	Never	Never	Never	Never	Some times	Rarely	Always	Always	Some times	Never	Never	Never
Female	67	Mid-Jutland	House in residential area	>15 years	3 dogs	Former stray dog	Mixed	Mixed Type 4	Bitch	Sterilised	5 years	1-2 years	11 - 15 kg	Adopted through Danish organisation		Greece	Shared	No	No	No	4-5 hours	Several times a day	Never	Never	Daily	Never	Several times a day	Several times a day	Monthly	Monthly	Weekly	More rarely	More rarely		Monthly	Daily	No	Never	Never	Rarely	Never	Never	Some times	Some times	Often	Often	Never	Never	Never
Female	55	South Denmark	Country side	>15 years	4 dogs	Purebred without pedigree	Purebred	Purebred	Male	Sterilised	2 years	9 weeks - 6 months	31 - 40 kg		Private breeding		Yes	No	No	No	1-2 hours	Daily	Monthly	Monthly	Several times a day	Monthly	Daily	Weekly	Monthly	Daily	More rarely	Monthly	More rarely		More rarely	Monthly	No	Never	Never	Always	Some times	Rarely	Never	Always	Always	Some times	Do not know	Do not know	Do not know
Male	37	Zealand	House in residential area	>15 years	1 dog	Purebred with pedigree	Purebred	Purebred	Male	Intact	5 years	8 weeks	31 - 40 kg		Bred by larger kennel		Yes	Yes	Train alone	No	5-6 hours	Several times a day	Daily	Daily	Daily	Several times a day	Several times a day	Monthly	More rarely	Daily	Daily	Weekly	Monthly		Weekly	Weekly	No	Never	Never	Never	Never	Never	Some times	Some times	Some times	Often	Never	Never	Never
Female	37	South Denmark	Country side	>15 years	1 dog	Purebred with pedigree	Purebred	Purebred	Bitch	Intact	0-1 years	8 weeks	21 - 30 kg		Private breeding		Yes	Yes	No, but did previously	Other	5-6 hours	Weekly	Never	Several times a day	Several times a day	Several times a day	Several times a day	Daily	Daily	Weekly	Monthly	More rarely	More rarely		Daily	Daily	No	Never	Never	Some times	Often	Rarely	Rarely	Some times	Often	Some times	Never	Never	Often
Male	53	North Jutland	Country side	>15 years	1 dog	Mixed breed, raised in DK	Mixed	Mixed Type 5	Male	Sterilised	3 years	9 weeks - 6 months	31 - 40 kg		Danish shelter		Yes	Yes	No	No	2-3 hours	Daily	Monthly	Daily	Daily	Weekly	Weekly	Weekly	Weekly	Weekly	Monthly	More rarely	Monthly	Monthly	Daily	Daily	No	Never	Never	Rarely	Rarely	Some times	Often	Often	Often	Some times	Never	Rarely	Never
Female	51	South Denmark	House in residential area	>15 years	6 dogs	Purebred with pedigree	Purebred	Purebred	Male	Intact	2 years	9 weeks - 6 months	0 - 5 kg		Imported from breeder		Yes	Yes	Train alone	No	3-4 hours	Several times a day	Weekly	Daily	Daily	Weekly	More rarely	Several times a day	Several times a day	Monthly	Monthly	Monthly	More rarely		Weekly	Several times a day	No	Some times	Some times	Never	Never	Some times	Some times	Always	Always	Often	Some times	Some times	Never
Female	23	Capitol	House in residential area	6-10 years	1 dog	Purebred with pedigree	Purebred	Purebred	Male	Intact	1 year	9 weeks - 6 months	6 - 10 kg		Private breeding		Yes	Yes	Yes	No	2-3 hours	Several times a day	More rarely	Several times a day	Daily	Daily	Weekly	Weekly	Monthly	More rarely	More rarely	More rarely	Several times a day		Weekly	Several times a day	No	Always	Always	Never	Never	Never	Some times	Always	Often	Some times	Always	Often	Some times
Female	42	South Denmark	Country side	>15 years	1 dog	Mixed breed, raised in DK	Purebred	Purebred	Bitch	Intact	6 years	9 weeks - 6 months	21 - 30 kg		Bred by larger kennel		Shared	Yes	No	No	3-4 hours	Monthly	Weekly	Weekly	Several times a day	Monthly	Daily	Never	More rarely	Weekly	Monthly	More rarely	Monthly		Daily	Several times a day	No	Never	Never	Rarely	Rarely	Rarely	Often	Often	Often	Some times	Never	Never	Rarely
Female	48	South Denmark	House in residential area	>15 years	3 dogs	Former stray dog	Do not know	Mixed Type 5	Male	Sterilised	13 years	6 months - 1 year	11 - 15 kg	Adopted through Danish organisation		Greece	Shared	Yes	No	No	1-2 hours	Daily	Never	Never	Several times a day	More rarely	Weekly	Daily	More rarely	Daily	Weekly	More rarely	Monthly	More rarely	Monthly	Several times a day	No	Rarely	Rarely	Never	Never	Rarely	Some times	Often	Often	Rarely	Rarely	Rarely	Never
Female	61	South Denmark	Country side	>15 years	1 dog	Mixed breed, raised in DK	Mixed	Mixed Type 1	Bitch	Sterilised	2 years	6 months - 1 year	0 - 5 kg		Bred by larger kennel		Shared	No	No	No	1-2 hours	Several times a day	Never	More rarely	Daily	Never	More rarely	Daily	More rarely	Weekly	Monthly	More rarely	Monthly		Weekly	Weekly	No	Never	Never	Never	Never	Rarely	Often	Often	Often	Some times	Never	Never	Never
Female	40	Zealand	Apartmental complex	>15 years	1 dog	Purebred with pedigree	Purebred	Purebred	Male	Intact	2 years	8 weeks	41 - 50 kg		Bred by larger kennel		Yes	Yes	No	Yes, with effect	2-3 hours	Several times a day	More rarely	Monthly	Several times a day	Several times a day	Several times a day	Weekly	Monthly	Monthly	Monthly	Weekly	Weekly		Never	Monthly	No	Never	Never	Rarely	Rarely	Some times	Some times	Often	Some times	Some times	Never	Never	Never
Female	33	Zealand	Country side	3-5 years	2 dogs	Purebred with pedigree	Purebred	Purebred	Male	Intact	4 years	8 weeks	31 - 40 kg		Private breeding		Yes	Yes	No, but did previously		2-3 hours	Several times a day	Never	Daily	Daily	Weekly	Weekly	Monthly	Daily	Monthly	Monthly	More rarely	More rarely		Several times a day	Weekly	No	Never	Never	Never	Never	Often	Some times	Often	Often	Often	Never	Never	Some times
Female	24	Mid-Jutland	House in residential area	>15 years	1 dog	Purebred with pedigree	Purebred	Purebred	Male	Sterilised	4 years	8 weeks	31 - 40 kg		Private breeding		Yes	Yes	No, but did previously	No	1-2 hours	Several times a day	Monthly	Monthly	Daily	Weekly	Daily	Weekly	More rarely	Several times a day	Weekly	More rarely	More rarely		Monthly	Weekly	No	Never	Rarely	Never	Never	Rarely	Never	Often	Some times	Often	Never	Rarely	Never
Female	70	Capitol	Country side	>15 years	1 dog	Purebred with pedigree	Purebred	Purebred	Male	Intact	3 years	8 weeks	41 - 50 kg		Other		Yes	Yes	Train alone	No	3-4 hours	Daily	Daily	Daily	Several times a day	Weekly	Daily	Daily	More rarely	Daily	Monthly	More rarely	More rarely		Never	Never	No	Never	Never	Never	Never	Never	Rarely	Some times	Always	Rarely	Never	Never	Never
Female	24	North Jutland	Apartmental complex	6-10 years	1 dog	Purebred without pedigree	Purebred	Purebred	Male	Intact	6 years	8 weeks	21 - 30 kg		Private breeding		Shared	Yes	No, but did previously	No	2-3 hours	Several times a day	Monthly	Monthly	Several times a day	Daily	Daily	Monthly	Several times a day	Weekly	Monthly	Daily	Several times a day		Daily	Daily	No	Never	Never	Never	Never	Often	Never	Some times	Some times	Often	Never	Never	Never
Male	55	Capitol	House in residential area	3-5 years	1 dog	Purebred with pedigree	Purebred	Purebred	Male	Sterilised	5 years	8 weeks	21 - 30 kg		Private breeding		Shared	Yes	Yes, but not with me	No	3-4 hours	Several times a day	Never	Never	Several times a day	Daily	Daily	Daily	More rarely	Monthly	Weekly	Several times a day	More rarely		More rarely	More rarely	No	Never	Never	Never	Often	Often	Often	Some times	Rarely	Rarely	Never	Never	Never
Female	50	Capitol	Country side	6-10 years	1 dog	Mixed breed, raised in DK	Mixed	Mixed Type 2	Bitch	Intact	2 years	9 weeks - 6 months	16 - 20 kg		Private breeding		Yes	Yes	No, but did previously	No	2-3 hours	Several times a day	Weekly	Monthly	Daily	Daily	Daily	Monthly	Monthly	Daily	Weekly	Weekly	Several times a day		Monthly	Monthly	No	Never	Never	Never	Never	Never	Never	Often	Often	Some times	Never	Never	Never
Female	27	Mid-Jutland	House in residential area	11-15 years	1 dog	Former stray dog	Do not know	Mixed Type unclassified	Bitch	Sterilised	3 years	6 months - 1 year	21 - 30 kg	Adopted through Danish organisation		Romania	Yes	Yes	No, but did previously	No	2-3 hours	Several times a day	Monthly	Never	Daily	More rarely	Monthly	Weekly	Weekly	Monthly	Monthly	Weekly	Daily		Monthly	Weekly	No	Never	Never	Never	Some times	Rarely	Rarely	Often	Often	Some times	Never	Never	Never
Female	41	South Denmark	House in residential area	>15 years	1 dog	Purebred with pedigree	Purebred	Purebred	Male	Intact	3 years	9 weeks - 6 months	41 - 50 kg		Bred by larger kennel		Shared	Yes, but not with me	Yes, but not with me	No	1-2 hours	Several times a day	Daily	Daily	Daily	Daily	Weekly	Daily	More rarely	Several times a day	Weekly	More rarely	More rarely		Several times a day	Monthly	No	Never	Never	Never	Never	Rarely	Often	Always	Often	Some times	Never	Never	Never
Male	56	Zealand	Country side	>15 years	9 dogs	Purebred with pedigree	Purebred	Purebred	Male	Intact	2 years	9 weeks - 6 months	21 - 30 kg		Other		Shared	No	No	Yes, with effect	0.5 hours	Weekly	Weekly	Never	Weekly	Weekly	More rarely	More rarely	Several times a day	Monthly	Monthly	Monthly	More rarely		Never	Never	No	Never	Never	Rarely	Never	Never	Never	Rarely	Some times	Rarely	Never	Never	Never
Female	25	Mid-Jutland	House in residential area	6-10 years	1 dog	Purebred without pedigree	Purebred	Purebred	Male	Sterilised	1 year	8 weeks	16 - 20 kg		Private breeding		Yes	No	Train alone	No	1-2 hours	Several times a day	Never	Weekly	Several times a day	Daily	Several times a day	Daily	Several times a day	Weekly	Monthly	Weekly	Monthly		Daily	Several times a day	No	Never	Never	Rarely	Rarely	Rarely	Some times	Some times	Some times	Some times	Never	Never	Never
Female	20	Capitol	Apartmental complex	>15 years	1 dog	Purebred with pedigree	Purebred	Purebred	Male	Intact	2 years	8 weeks	21 - 30 kg		Private breeding		Yes	Yes	No, but did previously	Yes, with effect	5-6 hours	Several times a day	Weekly	Daily	Several times a day	Weekly	Several times a day	Weekly	More rarely	Weekly	Monthly	More rarely	More rarely		Monthly	Daily	No	Never	Never	Rarely	Rarely	Some times	Rarely	Always	Always	Often	Never	Never	Never
Male	52	Capitol	House in residential area	>15 years	1 dog	Purebred with pedigree	Purebred	Purebred	Male	Sterilised	8 years	9 weeks - 6 months	21 - 30 kg		Danish shelter		Yes	Yes	Yes	No	7-8 hours	Several times a day	Several times a day	Monthly	Several times a day	Several times a day	Daily	Monthly	More rarely	Daily	Daily	More rarely	More rarely		Daily	Several times a day	No	Never	Never	Never	Never	Rarely	Never	Often	Often	Some times	Never	Never	Never
Female	43	Capitol	Apartmental complex	0-2 years	1 dog	Mixed breed, raised in DK	Mixed	Mixed Type 1	Male	Intact	1 year	8 weeks	6 - 10 kg		Private breeding		Yes	Yes	Yes		4-5 hours	Several times a day	More rarely	Daily	Daily	Daily	Daily	Daily	Monthly	Monthly	Monthly	Weekly	Several times a day		Daily	Several times a day	No	Never	Never	Never	Some times	Never	Rarely	Some times	Some times	Often	Never	Never	Never
Female	47	Capitol	Apartmental complex	>15 years	1 dog	Purebred with pedigree	Purebred	Purebred	Bitch	Intact	6 years	1-2 years	21 - 30 kg		Bred by larger kennel		Yes	Yes, but not with me	No, but did previously	No	3-4 hours	Several times a day	Never	Never	Weekly	Weekly	Daily	Daily	Monthly	Monthly	Weekly	Monthly	Monthly		Weekly	Daily	No	Never	Never	Never	Never	Rarely	Never	Some times	Often	Often	Never	Never	Never
Female	46	Mid-Jutland	Country side	>15 years	1 dog	Purebred without pedigree	Purebred	Purebred	Bitch	Intact	10 years	8 weeks	31 - 40 kg		Private breeding		Yes	Yes	No, but did previously	No	1-2 hours	Monthly	Never	Never	Daily	Never	Monthly	Several times a day	More rarely	Several times a day	Monthly	Daily	Daily		Several times a day	Several times a day	No	Rarely	Rarely	Never	Never	Rarely	Some times	Often	Often	Some times	Never	Never	Never
Female	24	Mid-Jutland	Country side	11-15 years	1 dog	Mixed breed, raised in DK	Mixed	Mixed Type 5	Bitch	Intact	0-1 years	8 weeks	0 - 5 kg		Private breeding		Yes	No	No	No	2-3 hours	Several times a day	Never	Daily	Several times a day	Daily	Daily	Daily	More rarely	Weekly	Monthly	Monthly	Daily		Weekly	Daily	No	Never	Never	Rarely	Rarely	Rarely	Some times	Often	Always	Often	Never	Never	Never
Female	53	Capitol	House in residential area	6-10 years	1 dog	Purebred with pedigree	Purebred	Purebred	Bitch	Intact	8 years	6 months - 1 year	31 - 40 kg		Replacement from private home		Yes	Yes, but not with me	No, but did previously	No	2-3 hours	Several times a day	More rarely	More rarely	Daily	Daily	Daily	Daily	Monthly	Daily	Weekly	More rarely	More rarely		Weekly	Daily	No	Never	Never	Never	Often	Some times	Never	Often	Often	Often	Never	Never	Never
Female	25	North Jutland	Country side	6-10 years	1 dog	Former stray dog	Mixed	Mixed Type 7	Bitch	Intact	6 years	9 weeks - 6 months	6 - 10 kg	Adopted through Danish organisation		Bosnia-Herzegovina	Shared	No	No	No	3-4 hours	Daily	Never	Daily	Daily	Never	Monthly	Monthly	More rarely	Monthly	More rarely	Monthly	Several times a day		Monthly	Several times a day	No	Never	Never	Never	Never	Never	Some times	Rarely	Always	Some times	Never	Never	Never
Female	24	South Denmark	House in residential area	3-5 years	2 dogs	Purebred without pedigree	Purebred	Purebred	Male	Intact	3 years	9 weeks - 6 months	6 - 10 kg		Private breeding		Shared	No	No	No	3-4 hours	Several times a day	Several times a day	Daily	Several times a day	Weekly	Daily	Weekly	Monthly	Monthly	More rarely	Monthly	Daily		Several times a day	Several times a day	No	Never	Never	Never	Never	Rarely	Some times	Often	Always	Often	Never	Never	Never
Female		Capitol	House in residential area	>15 years	1 dog	Former stray dog	Do not know	Mixed Type 7	Male	Sterilised	13 years	9 weeks - 6 months	21 - 30 kg	Adopted through Danish organisation		Greece	Yes	No	No	No	3-4 hours	Several times a day	Several times a day	Never	Never	Never	More rarely	Several times a day	More rarely	Several times a day	Several times a day	Weekly	Daily		Several times a day	Several times a day	No	Never	Never	Never	Never	Rarely	Never	Rarely	Some times	Rarely	Never	Never	Never
Female	24	Capitol	Apartmental complex	3-5 years	1 dog	Mixed breed, raised in DK	Mixed	Mixed Type 6	Bitch	Intact	3 years	9 weeks - 6 months	6 - 10 kg		Private breeding		Shared	Yes	No	No	1-2 hours	Several times a day	Never	More rarely	Several times a day	Weekly	Daily	Weekly	Monthly	More rarely	More rarely	Monthly	Several times a day		Monthly	Several times a day	No	Never	Never	Never	Never	Some times	Some times	Some times	Often	Some times	Never	Rarely	Never
Female	59	South Denmark	House in residential area	>15 years	1 dog	Purebred with pedigree	Purebred	Purebred	Bitch	Sterilised	5 years	9 weeks - 6 months	21 - 30 kg		Private breeding		Yes	Yes	No	No	2-3 hours	Several times a day	Never	Weekly	Several times a day	Never	Several times a day	Several times a day	More rarely	Monthly	Never	Never	Never		Weekly	Weekly	No	Never	Never	Never	Never	Some times	Some times	Often	Often	Often	Never	Never	Never
Female	30	Capitol	Apartmental complex	3-5 years	1 dog	Former stray dog	Do not know	Mixed Type 7	Bitch	Intact	3 years	9 weeks - 6 months	6 - 10 kg	Adopted through Danish organisation		Greece	Shared	Yes	No, but did previously	No	2-3 hours	Several times a day	More rarely	Never	Weekly	Never	Never	More rarely	Monthly	Weekly	Several times a day	Several times a day	Several times a day		Monthly	Several times a day	No	Never	Never	Never	Never	Never	Rarely	Never	Often	Some times	Never	Never	Never
Female		Capitol	Apartmental complex	11-15 years	1 dog	Purebred with pedigree	Purebred	Purebred	Male	Intact	2 years	8 weeks	0 - 5 kg		Private breeding		Yes	Yes	No, but did previously	No	3-4 hours	Several times a day	Daily	More rarely	Daily	Several times a day	Several times a day	Monthly	More rarely	Weekly	Monthly	More rarely	More rarely		More rarely	Monthly	No	Never	Never	Never	Never	Often	Never	Some times	Often	Often	Never	Never	Never
Female	26	South Denmark	Apartmental complex	6-10 years	1 dog	Purebred without pedigree	Purebred	Purebred	Male	Intact	7 years	8 weeks	16 - 20 kg		Other		Yes	Yes	No, but did previously	No	2-3 hours	Several times a day	Never	Never	Daily	Monthly	More rarely	Daily	Weekly	Monthly	Monthly	Daily	Daily		Daily	Daily	No	Never	Never	Never	Never	Never	Some times	Often	Often	Often	Never	Never	Never
Female	37	Capitol	House in residential area	11-15 years	1 dog	Purebred with pedigree	Purebred	Purebred	Male	Intact	1 year	8 weeks	11 - 15 kg		Bred by larger kennel		Yes	Yes	Yes	No	1-2 hours	Daily	Never	Never	Weekly	Weekly	Daily	Weekly	Monthly	Monthly	Monthly	Weekly	More rarely		Several times a day	Several times a day	No	Never	Never	Never	Rarely	Rarely	Often	Always	Always	Often	Never	Never	Never
Female	30	North Jutland	Apartmental complex	6-10 years	1 dog	Purebred with pedigree	Purebred	Purebred	Bitch	Sterilised	10 years	8 weeks	11 - 15 kg		Private breeding		Yes	Yes	No, but did previously	No	3-4 hours	Several times a day	More rarely	Several times a day	Several times a day	Monthly	Several times a day	Several times a day	More rarely	Weekly	More rarely	More rarely	More rarely		Weekly	Daily	No	Never	Never	Never	Never	Some times	Some times	Often	Often	Often	Never	Never	Never
Female	64	Zealand	Country side	>15 years	4 dogs	Purebred with pedigree	Purebred	Purebred	Bitch	Intact	6 years		41 - 50 kg		Other		Yes	No	No, but did previously	No	1-2 hours	Several times a day	More rarely	Never	Never	More rarely	Weekly	Daily	More rarely	Monthly	Several times a day	More rarely	More rarely		Monthly	Several times a day	No	Never	Never	Never	Never	Never	Often	Some times	Some times	Some times	Never	Never	Never
Female	44	Mid-Jutland	House in residential area	>15 years	2 dogs	Purebred without pedigree	Purebred	Purebred	Male	Sterilised	7 years	8 weeks	6 - 10 kg		Private breeding		Shared	Yes	No, but did previously	No	1-2 hours	Several times a day	Never	Daily	Several times a day	More rarely	Daily	Weekly	More rarely	Monthly	Monthly	Weekly	Monthly		Monthly	Several times a day	No	Never	Never	Never	Never	Never	Often	Rarely	Often	Some times	Never	Rarely	Never
Female	45	Mid-Jutland	House in residential area	11-15 years	1 dog	Purebred without pedigree	Purebred	Purebred	Bitch	Sterilised	9 years	8 weeks	31 - 40 kg		Private breeding		Yes	Yes	No	No	2-3 hours	Several times a day	Never	Weekly	Several times a day	More rarely	Several times a day	Daily	Monthly	Several times a day	Monthly	Weekly	Weekly		Several times a day	Weekly	Yes	Rarely	Never	Never	Never	Rarely	Some times	Rarely	Some times	Some times	Never	Never	Never
Female	60	Capitol	Country side	3-5 years	1 dog	Former stray dog	Do not know	Mixed Type 5	Bitch	Sterilised	1 year	6 months - 1 year	16 - 20 kg	Found on street		Other	Yes	No	Yes	No	2-3 hours	Several times a day	Never	Never	Several times a day	Weekly	More rarely	Daily	Weekly	Daily	Weekly	Monthly	Daily		Several times a day	Several times a day	No	Never	Never	Rarely	Some times	Some times	Never	Some times	Rarely	Often	Never	Never	Rarely
Female	56	Capitol	House in residential area	>15 years	2 dogs	Former stray dog	Do not know	Mixed Type 9	Bitch	Sterilised	2 years	6 months - 1 year	11 - 15 kg	Adopted through Danish organisation		Greece	Yes	No	No	No	3-4 hours	Several times a day	Weekly	Monthly	Several times a day	Daily	Monthly	Monthly	More rarely	More rarely	Weekly	More rarely	More rarely	More rarely	Monthly	Monthly	No	Never	Never	Never	Rarely	Some times	Some times	Often	Often	Often	Never	Never	Never
Female	55	South Denmark	House in residential area	>15 years	2 dogs	Purebred with pedigree	Purebred	Purebred	Male	Intact	5 years	8 weeks	21 - 30 kg		Private breeding		Yes	Yes	No	No	1-2 hours	Several times a day	Never	More rarely	Daily	Daily	Daily	Weekly	Weekly	Several times a day	Never	Never	Never		Monthly	Several times a day	No	Never	Never	Never	Never	Often	Rarely	Often	Often	Often	Never	Never	Never
Female	64	Capitol	House in residential area	3-5 years	2 dogs	Purebred with pedigree	Purebred	Purebred	Male	Sterilised	3 years	8 weeks	6 - 10 kg		Private breeding		Yes	Yes	No	No	2-3 hours	Several times a day	Never	Never	More rarely	Never	More rarely	Weekly	Monthly	Weekly	Weekly	More rarely	Daily		More rarely	Several times a day	No	Never	Never	Never	Never	Some times	Often	Some times	Often	Often	Never	Never	Never
Female	21	South Denmark	House in residential area	>15 years	1 dog	Purebred with pedigree	Purebred	Purebred	Male	Sterilised	7 years	8 weeks	11 - 15 kg		Private breeding		Shared	Yes, but not with me	No, but did previously	No	1-2 hours	Several times a day	Never	Never	Weekly	Daily	More rarely	Several times a day	Monthly	Several times a day	Several times a day	Weekly	Monthly		More rarely	Weekly	No	Never	Never	Never	Never	Rarely	Rarely	Some times	Often	Some times	Never	Never	Never
Female	23	Capitol	Apartmental complex	0-2 years	1 dog	Mixed breed, raised in DK	Mixed	Mixed Type 1	Male	Intact	0-1 years	8 weeks	11 - 15 kg		Private breeding		Shared	Yes	Yes	No	2-3 hours	Several times a day	Never	Weekly	Daily	Daily	Several times a day	Monthly	More rarely	Weekly	Daily	Several times a day	More rarely		Daily	Several times a day	No	Never	Never	Never	Rarely	Rarely	Rarely	Always	Often	Some times	Never	Never	Never
Female	33	Capitol	Apartmental complex	>15 years	1 dog	Mixed breed, raised in DK	Mixed	Mixed Type unclassified	Bitch	Intact	14 years	8 weeks	0 - 5 kg		Private breeding		Yes	No	No	No	1-2 hours	Several times a day	Never	Never	Daily	Never	Daily	Several times a day	More rarely	Several times a day	Daily	Weekly	Weekly		Monthly	Several times a day	Yes	Some times	Some times	Never	Never	Rarely	Rarely	Always	Often	Often	Some times	Some times	Never
Female	32	Capitol	House in residential area	>15 years	1 dog	Former stray dog	Mixed	Mixed Type 5	Bitch	Intact	13 years	9 weeks - 6 months	21 - 30 kg	Adopted through Danish organisation		Greece	Shared	No	No	No	2-3 hours	Several times a day	More rarely	Never	Several times a day	More rarely	Weekly	Several times a day	Monthly	Monthly	More rarely	More rarely	Monthly		Weekly	Several times a day	No	Always	Always	Never	Never	Never	Never	Always	Some times	Some times	Rarely	Never	Never
Female	59	Zealand	House in residential area	>15 years	2 dogs	Purebred with pedigree	Purebred	Purebred	Male	Intact	5 years	2-3 years	0 - 5 kg		Replacement from private home		Yes	No	No		0.5 hours	Daily	Never	More rarely	More rarely	Daily	Daily	Weekly	Monthly	Monthly	Weekly	More rarely	More rarely		Monthly	Several times a day	No	Never	Never	Never	Never	Never	Some times	Always	Always	Often	Never	Never	Never
Female	27	South Denmark	House in residential area	0-2 years	1 dog	Purebred with pedigree	Purebred	Purebred	Male	Intact	1 year	8 weeks	16 - 20 kg		Bred by larger kennel		Yes	Yes	Train alone	No	3-4 hours	Several times a day	More rarely	Never	Several times a day	Weekly	Weekly	Daily	Monthly	Daily	Monthly	Daily	Several times a day		Several times a day	Several times a day	No	Never	Never	Never	Never	Never	Rarely	Some times	Some times	Some times	Never	Never	Never
Female	45	Capitol	Country side	>15 years	2 dogs	Purebred with pedigree	Purebred	Purebred	Male	Intact	7 years	9 weeks - 6 months	81 - 90 kg		Private breeding		Yes	Yes	No, but did previously	No	2-3 hours	Several times a day	Never	Never	Daily	Weekly	Daily	Weekly	Monthly	Several times a day	Monthly	More rarely	More rarely		Weekly	Daily	No	Never	Never	Never	Some times	Some times	Some times	Some times	Often	Often	Never	Never	Never
Female	27	Capitol	Apartmental complex	11-15 years	1 dog	Purebred without pedigree	Purebred	Purebred	Bitch	Intact	1 year	8 weeks	6 - 10 kg		Private breeding		Shared	Yes	Yes	No	1-2 hours	Several times a day	Never	Daily	Daily	Weekly	Daily	Daily	Monthly	Daily	Monthly	Monthly	Weekly		Weekly	Daily	No	Never	Never	Never	Never	Some times	Often	Some times	Some times	Often	Never	Never	Never
Female	67	South Denmark	Country side	>15 years	2 dogs	Mixed breed, raised in DK	Mixed	Mixed Type 7	Male	Sterilised	7 years	9 weeks - 6 months	6 - 10 kg		Danish shelter		Yes	No	No	No	0.5 hours	Daily	Never	More rarely	Daily	More rarely	Daily	Daily	Monthly	Daily	Monthly	Monthly	Monthly		Weekly	Weekly	No	Never	Never	Never	Never	Some times	Often	Some times	Often	Often	Never	Never	Never
Female	40	North Jutland	House in residential area	3-5 years	1 dog	Purebred with pedigree	Purebred	Purebred	Male	Sterilised	3 years	8 weeks	0 - 5 kg		Other		Yes	Yes	No, but did previously	No	2-3 hours	Daily	Monthly	Daily	Daily	Monthly	Daily	Daily	More rarely	Weekly	Monthly	More rarely	More rarely		More rarely	Daily	No	Never	Never	Never	Never	Never	Some times	Rarely	Often	Often	Never	Never	Never
Female	51	Mid-Jutland	Country side	>15 years	2 dogs	Mixed breed, raised in DK	Mixed	Mixed Type 4	Bitch	Intact	4 years	9 weeks - 6 months	0 - 5 kg		Private breeding		Yes	No	No	No	1-2 hours	Daily	Daily	Weekly	Daily	Monthly	Weekly	Daily	More rarely	Daily	Weekly	More rarely	Weekly		Weekly	Monthly	No	Often	Rarely	Never	Never	Never	Often	Always	Always	Some times	Some times	Rarely	Never
Female	54	Zealand	Apartmental complex	>15 years	1 dog	Former stray dog	Do not know	Mixed Type unclassified	Bitch	Sterilised	3 years	1-2 years	11 - 15 kg	Adopted through Danish organisation		Serbia	Yes	No	No	No	1-2 hours	Several times a day	Daily	Never	Daily	Never	Weekly	Monthly	More rarely	Daily	Several times a day	Monthly	Weekly	Weekly	Monthly	Weekly	No	Never	Never	Rarely	Never	Often	Some times	Often	Often	Often	Never	Never	Rarely
Female	58	Mid-Jutland	House in residential area	>15 years	1 dog	Former stray dog	Mixed	Mixed Type 2	Bitch	Sterilised	5 years	1-2 years	11 - 15 kg	Adopted through Danish organisation		Bosnia-Herzegovina	Yes	No	Train alone	No	3-4 hours	Several times a day	Never	Monthly	Several times a day	Several times a day	Several times a day	Weekly	Monthly	Monthly	Daily	More rarely	More rarely		Weekly	Daily	No	Never	Never	Never	Never	Never	Some times	Rarely	Some times	Some times	Never	Never	Never
Female	38	Capitol	House in residential area	>15 years	1 dog	Purebred with pedigree	Purebred	Purebred	Bitch	Intact	2 years	8 weeks	11 - 15 kg		Other		Yes	Yes	Yes	No	3-4 hours	Several times a day	Weekly	Weekly	Several times a day	Weekly	Daily	Daily	Monthly	Daily	Monthly	Weekly	Weekly		Daily	Several times a day	No	Never	Never	Never	Rarely	Some times	Some times	Some times	Some times	Some times	Never	Never	Never
Female	47	Mid-Jutland	Country side	>15 years	2 dogs	Former stray dog	Mixed	Mixed Type 5	Male	Sterilised	7 years	2-3 years	31 - 40 kg	Received dog in DK from Danish shelter		Greece	Shared	No	No	No	1-2 hours	Daily	Never	Daily	Daily	More rarely	Daily	Daily	Weekly	Several times a day	Monthly	More rarely	Monthly		Weekly	Several times a day	No	Never	Never	Never	Do not know	Rarely	Always	Often	Often	Often	Never	Never	Never
Female		Abroad	Do not wish to respond	>15 years	1 dog	Purebred with pedigree	Purebred	Purebred	Bitch	Sterilised	4 years	9 weeks - 6 months	0 - 5 kg		Private breeding		Yes	Yes	Yes	No	4-5 hours	Daily	Daily	Weekly	Several times a day	Daily	Daily	Several times a day	More rarely	Several times a day	More rarely	More rarely	More rarely		Weekly	Several times a day	No	Never	Never	Never	Never	Never	Never	Always	Often	Often	Never	Never	Never
Female	39	Capitol	Apartmental complex	3-5 years	1 dog	Purebred without pedigree	Purebred	Purebred	Male	Intact	4 years	9 weeks - 6 months	6 - 10 kg		Private breeding		Shared	Yes	No	No	2-3 hours	Several times a day	Never	Several times a day	Several times a day	Weekly	Daily	More rarely	Several times a day	Daily	Monthly	Monthly	Daily		Daily	Daily	No	Never	Never	Some times	Some times	Some times	Rarely	Rarely	Often	Some times	Never	Never	Never
Female	61	Capitol	Apartmental complex	11-15 years	1 dog	Purebred without pedigree	Purebred	Purebred	Male	Intact	6 years	8 weeks	6 - 10 kg		Danish shelter		Yes	Yes	No	No	4-5 hours	Several times a day	Never	Daily	Several times a day	Daily	Daily	Daily	More rarely	Weekly	Monthly	More rarely	More rarely		Daily	Several times a day	No	Always	Never	Never	Rarely	Never	Some times	Some times	Often	Some times	Never	Never	Always
Female	56	Capitol	Country side	>15 years	4 dogs	Purebred with pedigree	Purebred	Purebred	Bitch	Intact	6 years	9 weeks - 6 months	11 - 15 kg		Bred by larger kennel		Shared	Yes	No, but did previously	No	2-3 hours	Daily	Weekly	Never	Daily	Daily	Daily	Several times a day	More rarely	Daily	Monthly	More rarely	Daily		More rarely	Several times a day	No	Never	Never	Never	Never	Never	Rarely	Always	Some times	Some times	Never	Never	Never
Female	49	Capitol	House in residential area	11-15 years	2 dogs	Purebred with pedigree	Purebred	Purebred	Male	Sterilised	3 years	8 weeks	21 - 30 kg		Private breeding		Yes	Yes	Yes	Yes, without effect	3-4 hours	Several times a day	Never	More rarely	Several times a day	Weekly	Daily	Daily	Monthly	Weekly	More rarely	More rarely	More rarely		Daily	Daily	No	Never	Never	Never	Never	Rarely	Rarely	Some times	Often	Some times	Never	Never	Never
Female	49	Capitol	House in residential area	>15 years	2 dogs	Former stray dog	Mixed	Mixed Type 5	Bitch	Sterilised	9 years	6-7 years	16 - 20 kg	Adopted through Danish organisation		Portugal	Yes	Do not know	No, but did previously	No	1-2 hours	Several times a day	Never	Never	Never	Weekly	Several times a day	Monthly	Never	Weekly	Several times a day	Weekly	More rarely		Several times a day	Several times a day	No	Never	Rarely	Never	Some times	Often	Some times	Often	Often	Never	Never	Rarely	Never
Female	35	Capitol	Apartmental complex	>15 years	1 dog	Former stray dog	Mixed	Mixed Type unclassified	Male	Sterilised	0-1 years	6 months - 1 year	6 - 10 kg	Adopted through Danish organisation		Bosnia-Herzegovina	Yes	No	No		2-3 hours	Several times a day	Daily	Daily	Several times a day	Weekly	Daily	Daily	More rarely	Monthly	More rarely	More rarely	More rarely		Several times a day	Several times a day	No	Some times	Rarely	Some times	Rarely	Some times	Never	Always	Always	Always	Never	Never	Some times
Female	70	Capitol	Apartmental complex	>15 years	1 dog	Former stray dog	Do not know	Mixed Type 7	Bitch	Sterilised	3 years	9 weeks - 6 months	11 - 15 kg	Adopted through Danish organisation		Greece	Yes	No	No	No	4-5 hours	Several times a day	Daily	Daily	Several times a day	Daily	Several times a day	Weekly	More rarely	Weekly	Monthly	Monthly	Weekly	Monthly	Weekly	Several times a day	No	Never	Never	Never	Some times	Some times	Some times	Some times	Often	Often	Never	Never	Never
Female	63	South Denmark	Country side	>15 years	3 dogs	Mixed breed, raised in DK	Mixed	Mixed Type 10	Bitch	Intact	2 years		6 - 10 kg		Private breeding		Yes	No	No	No	3-4 hours	Daily	Never	Weekly	Several times a day	Never	Daily	Monthly	Monthly	Never	Monthly	Weekly	More rarely		Weekly	Several times a day	No	Rarely	Rarely	Never	Rarely	Some times	Some times	Some times	Some times	Some times	Some times	Rarely	Never
Female	23	South Denmark	Country side	11-15 years	1 dog	Purebred with pedigree	Purebred	Purebred	Male	Intact	2 years	9 weeks - 6 months	6 - 10 kg		Bred by larger kennel		Shared	Yes	No, but did previously	No	2-3 hours	Several times a day	Never	More rarely	Daily	Weekly	Weekly	Monthly	Monthly	Daily	Monthly	More rarely	More rarely		Weekly	Daily	No	Never	Never	Never	Rarely	Rarely	Often	Often	Always	Some times	Never	Never	Never
Female	49	Capitol	House in residential area	0-2 years	1 dog	Purebred with pedigree	Purebred	Purebred	Bitch	Intact	0-1 years	8 weeks	21 - 30 kg		Private breeding		Yes	Yes	No	No	3-4 hours	Daily	Weekly	Weekly	Several times a day	Daily	Daily	Weekly	Monthly	Weekly	Monthly	Monthly	Weekly		Weekly	Weekly	No	Never	Never	Never	Rarely	Rarely	Rarely	Often	Often	Often	Never	Never	Never
Female	44	South Denmark	House in residential area	>15 years	1 dog	Mixed breed, raised in DK	Mixed	Mixed Type 7	Bitch	Sterilised	7 years	6 months - 1 year	41 - 50 kg		Private breeding		Yes	Yes	Train alone	Yes, without effect	2-3 hours	Daily	Daily	More rarely	Several times a day	Weekly	Several times a day	Daily	Monthly	Several times a day	Monthly	More rarely	More rarely		Monthly	Weekly	No	Never	Never	Never	Never	Rarely	Often	Some times	Often	Some times	Never	Never	Never
Female	33	North Jutland	Apartmental complex	>15 years	2 dogs	Mixed breed, raised in DK	Mixed	Mixed Type 9	Male	Sterilised	2 years	9 weeks - 6 months	31 - 40 kg		Replacement from private home		Yes	No	No	No	1-2 hours	Daily	Monthly	Daily	Several times a day	More rarely	Weekly	Monthly	More rarely	Weekly	Monthly	More rarely	Weekly		Weekly	Daily	No	Never	Rarely	Never	Never	Rarely	Rarely	Always	Always	Some times	Never	Rarely	Rarely
Female	23	Mid-Jutland	House in residential area	>15 years	2 dogs	Purebred with pedigree	Purebred	Purebred	Bitch	Do not know	7 years	3-4 years	21 - 30 kg		Bred by larger kennel		Yes	Yes, but not with me	Train alone	No	3-4 hours	Daily	Weekly	Several times a day	Several times a day	Several times a day	Several times a day	Several times a day	More rarely	Weekly	Monthly	More rarely	More rarely		More rarely	Daily	No	Never	Never	Never	Never	Rarely	Rarely	Always	Always	Always	Never	Never	Never
Male	48	Zealand	House in residential area	>15 years	2 dogs	Former stray dog	Mixed	Mixed Type 5	Bitch	Sterilised	2 years	6 months - 1 year	31 - 40 kg	Received dog in DK from Danish shelter		Bosnia-Herzegovina	Yes	No	No	Yes, with effect	3-4 hours	Several times a day	Weekly	Never	Daily	Daily	Never	Weekly	Several times a day	Several times a day	Monthly	More rarely	Weekly	More rarely	Several times a day	Several times a day	No	Never	Never	Never	Never	Never	Rarely	Often	Often	Some times	Never	Never	Never
Female	67	South Denmark	Country side	>15 years	1 dog	Former stray dog	Mixed	Mixed Type 5	Male	Sterilised	4 years	4-5 years	21 - 30 kg	Adopted through Danish organisation		Portugal	Yes	No	No	No	2-3 hours	Several times a day	Never	Never	Several times a day	Daily	Daily	Daily	Weekly	Several times a day	Weekly	Monthly	Monthly		Weekly	Several times a day	No	Never	Never	Never	Never	Rarely	Some times	Some times	Some times	Some times	Never	Never	Never
Female	59	South Denmark	Country side	>15 years	1 dog	Former stray dog	Do not know	Mixed Type 8	Bitch	Sterilised	8 years	2-3 years	11 - 15 kg	Adopted through Danish organisation		Greece	Yes	No	No	No	2-3 hours	Daily	Monthly	Weekly	Several times a day	Monthly	Daily	Weekly	Monthly	Daily	Daily	Monthly	Monthly		Daily	Daily	No	Never	Never	Never	Rarely	Rarely	Rarely	Often	Often	Some times	Never	Never	Never
Female	53	Mid-Jutland	House in residential area	>15 years	1 dog	Former stray dog	Do not know	Mixed Type 6	Male	Sterilised	5 years	2-3 years	31 - 40 kg	Adopted through Danish organisation		Greece	Yes	No	No	No	1-2 hours	Daily	Daily	Never	Daily	Never	Daily	Daily	More rarely	Several times a day	Daily	More rarely	Daily		Several times a day	Several times a day	No	Never	Never	Never	Never	Rarely	Some times	Often	Some times	Rarely	Never	Never	Never
Female	46	South Denmark	Apartmental complex	>15 years	1 dog	Purebred without pedigree	Purebred	Purebred	Bitch	Intact	9 years	8 weeks	21 - 30 kg		Private breeding		Yes	No	Train alone	No	4-5 hours	Several times a day	More rarely	Never	Several times a day	Several times a day	Several times a day	Weekly	More rarely	Daily	Daily	More rarely	Weekly		Several times a day	Several times a day	No	Never	Rarely	Never	Never	Never	Never	Often	Often	Rarely	Rarely	Rarely	Never
Female		Zealand	House in residential area	>15 years	3 dogs	Purebred with pedigree	Purebred	Purebred	Bitch	Intact	8 years		0 - 5 kg		Other		Yes	No	Train alone	No	4-5 hours	Daily	Daily	Never	Several times a day	Weekly	Daily	Several times a day	Never	Monthly	Monthly	Monthly	More rarely		Daily	Several times a day	No	Never	Never	Never	Never	Never	Rarely	Always	Always	Always	Never	Never	Never
Female	35	Capitol	Apartmental complex	6-10 years	1 dog	Purebred with pedigree	Purebred	Purebred	Male	Intact	5 years	8 weeks	16 - 20 kg		Private breeding		Yes	Yes	No, but did previously	No	5-6 hours	Several times a day	Daily	Weekly	Daily	Weekly	Daily	Daily	More rarely	Weekly	Weekly	More rarely	Monthly		Weekly	More rarely	No	Never	Never	Never	Rarely	Rarely	Some times	Often	Always	Some times	Never	Never	Never
Female	66	Zealand	House in residential area	6-10 years	1 dog	Purebred without pedigree	Purebred	Purebred	Male	Intact	7 years	9 weeks - 6 months	31 - 40 kg		Danish shelter		Shared	Yes	Yes	No	2-3 hours	Several times a day	Never	Never	Several times a day	Daily	Daily	Weekly	Weekly	Weekly	Weekly	Monthly	More rarely		Daily	Daily	No	Never	Never	Never	Often	Rarely	Rarely	Often	Often	Some times	Never	Never	Never
Female		Zealand	Apartmental complex	>15 years	1 dog	Mixed breed, raised in DK	Mixed	Mixed Type 1	Bitch	Intact	8 years	6 months - 1 year	16 - 20 kg		Replacement from private home		Yes	No	No	No	3-4 hours	Several times a day	Daily	Never	More rarely	Never	Daily	Several times a day	Never	Several times a day	Several times a day	More rarely	Monthly		Several times a day	Several times a day	No	Never	Never	Never	Never	Never	Some times	Never	Some times	Rarely	Never	Never	Never
Female	47	South Denmark	House in residential area	6-10 years	1 dog	Purebred with pedigree	Purebred	Purebred	Male	Intact	8 years	8 weeks	31 - 40 kg		Bred by larger kennel		Yes	No	No		1-2 hours	Several times a day	More rarely	Monthly	Several times a day	Weekly	Daily	Weekly	More rarely	Weekly	Monthly	More rarely	More rarely		More rarely	More rarely	No	Never	Never	Never	Never	Never	Often	Often	Often	Often	Never	Never	Never
Female	30	Capitol	Apartmental complex	11-15 years	1 dog	Former stray dog	Do not know	Mixed Type 2	Male	Sterilised	4 years	6 months - 1 year	11 - 15 kg	Adopted through Danish organisation		Greece	Yes	No	No	No	2-3 hours	Several times a day	Weekly	Weekly	Daily	Daily	Daily	Several times a day	More rarely	Daily	Weekly	More rarely	Weekly		Several times a day	Several times a day	No	Never	Rarely	Never	Never	Never	Never	Rarely	Some times	Some times	Never	Rarely	Never
Female	61	Capitol	Apartmental complex	11-15 years	2 dogs	Former stray dog	Mixed	Mixed Type 7	Male	Sterilised	10 years	1-2 years	11 - 15 kg	Adopted through Danish organisation		Greece	Yes	No	No, but did previously	No	3-4 hours	Several times a day	Never	Never	Weekly	More rarely	Daily	Several times a day	More rarely	Weekly	Monthly	More rarely	Weekly		Monthly	Several times a day	No	Rarely	Never	Never	Never	Never	Rarely	Never	Often	Some times	Rarely	Often	Never
Female	67	Capitol	Apartmental complex	>15 years	1 dog	Purebred with pedigree	Purebred	Purebred	Male	Sterilised	11 years	9 weeks - 6 months	6 - 10 kg		Private breeding		Shared	No	Train alone	No	2-3 hours	Several times a day	Never	Daily	More rarely	Never	Never	Weekly	Never	Daily	Weekly	Monthly	Monthly		Never	Several times a day	No	Rarely	Never	Never	Never	Never	Never	Often	Often	Some times	Do not know	Do not know	Do not know
Female	45	South Denmark	Country side	3-5 years	1 dog	Purebred with pedigree	Purebred	Purebred	Male	Sterilised	4 years	8 weeks	6 - 10 kg		Private breeding		Yes	Yes	No, but did previously	No	1-2 hours	Daily	Never	Monthly	Several times a day	Weekly	Daily	Weekly	Monthly	Monthly	Monthly	Monthly	Weekly		Daily	Several times a day	No	Never	Never	Never	Often	Some times	Some times	Often	Often	Some times	Never	Never	Never
Female	23	Zealand	House in residential area	6-10 years	1 dog	Purebred without pedigree	Purebred	Purebred	Bitch	Sterilised	6 years	8 weeks	6 - 10 kg		Private breeding		Shared	Yes	No, but did previously	No	2-3 hours	Daily	More rarely	Daily	Several times a day	Daily	Several times a day	Weekly	Monthly	Monthly	Monthly	Monthly	More rarely		Weekly	Daily	No	Always	Never	Rarely	Some times	Often	Often	Often	Often	Some times	Never	Never	Rarely
Female	42	Zealand	Country side	>15 years	3 dogs	Purebred with pedigree	Purebred	Purebred	Bitch	Intact	2 years	9 weeks - 6 months	31 - 40 kg		Imported from breeder		Yes	No	Yes	No	0.5 hours	Weekly	Monthly	More rarely	Daily	Weekly	Weekly	Weekly	More rarely	Weekly	Monthly	More rarely	More rarely		Weekly	Several times a day	No	Never	Never	Never	Some times	Some times	Some times	Often	Often	Often	Never	Never	Never
Female	45	Capitol	House in residential area	>15 years	6 dogs	Purebred with pedigree	Purebred	Purebred	Bitch	Intact	3 years		0 - 5 kg		Private breeding		Yes	Yes	Yes	No	1-2 hours	Daily	Daily	Never	Daily	Weekly	Daily	Daily	More rarely	Weekly	Monthly	More rarely	More rarely		Monthly	Daily	No	Rarely	Never	Rarely	Rarely	Some times	Often	Often	Often	Some times	Some times	Never	Never
Male	70	South Denmark	Country side	>15 years	1 dog	Purebred without pedigree	Purebred	Purebred	Male	Intact	3 years	8 weeks	6 - 10 kg		Private breeding		Shared	Yes	No	No	>8 hours	Several times a day	Never	Daily	Daily	Weekly	Weekly	Daily	More rarely	Daily	More rarely	More rarely	More rarely		Several times a day	Several times a day	No	Always	Always	Never	Some times	Never	Often	Often	Always	Always	Never	Never	Rarely
Male	33	Capitol	House in residential area	6-10 years	1 dog	Mixed breed, raised in DK	Mixed	Mixed Type 10	Bitch	Intact	4 years	6 months - 1 year	11 - 15 kg		Replacement from private home		Shared	No	No	No	3-4 hours	Several times a day	Never	Daily	Several times a day	Weekly	Weekly	Monthly	Monthly	Daily	Monthly	Weekly	Monthly		Monthly	Several times a day	No	Never	Never	Never	Rarely	Never	Often	Some times	Some times	Rarely	Never	Never	Never
Female	61	Zealand	Country side	>15 years	2 dogs	Purebred with pedigree	Purebred	Purebred	Male	Intact	8 years	8 weeks	31 - 40 kg		Private breeding		Yes	Yes	No	No	2-3 hours	Daily	Never	More rarely	More rarely	Daily	Weekly	Several times a day	More rarely	Several times a day	Daily	More rarely	More rarely		Several times a day	Several times a day	No	Never	Never	Never	Never	Never	Never	Often	Often	Some times	Never	Never	Never
Female	27	South Denmark	Apartmental complex	11-15 years	1 dog	Purebred with pedigree	Purebred	Purebred	Male	Intact	4 years	8 weeks	Do not know		Danish shelter		Shared	Yes	No, but did previously		2-3 hours	Several times a day	Never	Weekly	Several times a day	Daily	Never	Several times a day	More rarely	Daily	Weekly	More rarely	More rarely		More rarely	Several times a day	No	Never	Never	Never	Never	Never	Rarely	Often	Always	Some times	Never	Never	Never
Female		Zealand	House in residential area	>15 years	1 dog	Purebred with pedigree	Purebred	Purebred	Bitch	Sterilised	5 years	9 weeks - 6 months	11 - 15 kg		Bred by larger kennel		Yes	No	No	No	4-5 hours	Daily	Never	Weekly	Daily	Weekly	Weekly	Daily	More rarely	Weekly	Monthly	Monthly	More rarely		Daily	More rarely	No	Never	Never	Never	Never	Rarely	Some times	Often	Often	Some times	Never	Never	Never
Female	29	Capitol	Apartmental complex	3-5 years	1 dog	Purebred without pedigree	Purebred	Purebred	Bitch	Intact	3 years	8 weeks	6 - 10 kg		Private breeding		Yes	No	No	No	2-3 hours	Several times a day	Weekly	Daily	Daily	More rarely	Monthly	Weekly	Monthly	Monthly	More rarely	More rarely	Weekly		Daily	Weekly	No	Rarely	Rarely	Never	Never	Some times	Some times	Always	Often	Often	Never	Never	Never
Female	47	North Jutland	House in residential area	11-15 years	1 dog	Purebred with pedigree	Purebred	Purebred	Male	Sterilised	10 years	8 weeks	16 - 20 kg		Imported from breeder		Yes	Yes	No, but did previously	No	1-2 hours	Several times a day	Never	More rarely	Weekly	More rarely	More rarely	Daily	More rarely	Monthly	Monthly	Monthly	More rarely		Weekly	Daily	No	Never	Never	Never	Never	Some times	Never	Some times	Always	Rarely	Never	Never	Never
Female	33	Capitol	Country side	3-5 years	1 dog	Mixed breed, raised in DK	Mixed	Mixed Type 2	Bitch	Intact	0-1 years	9 weeks - 6 months	31 - 40 kg		Private breeding		Yes	Yes	Yes	No	2-3 hours	Several times a day	Never	Monthly	Daily	Weekly	Daily	Daily	Monthly	Daily	Weekly	Monthly	Several times a day		Several times a day	Several times a day	No	Rarely	Never	Often	Often	Rarely	Often	Some times	Rarely	Never	Never	Never	Often
Male	65	North Jutland	Apartmental complex	>15 years	2 dogs	Former stray dog	Do not know	Mixed Type 8	Bitch	Do not know	10 years	9-10 years	21 - 30 kg	Adopted through Danish organisation		Romania	Yes	No	No	No	2-3 hours	Never	Several times a day	Never	Several times a day	Never	Daily	Several times a day	More rarely	Several times a day	Daily	Monthly	More rarely	Daily	Several times a day	Several times a day	No	Never	Never	Never	Never	Never	Never	Never	Often	Often	Never	Never	Never
Female	61	Mid-Jutland	House in residential area	>15 years	1 dog	Purebred without pedigree	Purebred	Purebred	Bitch	Sterilised	12 years	8 weeks	41 - 50 kg		Private breeding		Yes	Yes	No	No	2-3 hours	Several times a day	Never	Weekly	Weekly	Never	Daily	Daily	More rarely	Several times a day	Weekly	Weekly	Weekly		Weekly	Daily	No	Never	Never	Never	Never	Some times	Some times	Often	Some times	Some times	Never	Never	Never
Female	63	Zealand	Country side	>15 years	2 dogs	Purebred with pedigree	Purebred	Purebred	Bitch	Intact	9 years	8 weeks	11 - 15 kg		Private breeding		Yes	Yes	Yes	No	1-2 hours	Several times a day	Weekly	Never	Several times a day	Daily	Daily	Several times a day	Monthly	Monthly	Monthly	More rarely	More rarely		Several times a day	Several times a day	No	Never	Never	Never	Rarely	Never	Never	Always	Always	Often	Never	Never	Never
Female	48	Zealand	House in residential area	11-15 years	1 dog	Purebred with pedigree	Purebred	Purebred	Bitch	Intact	11 years	8 weeks	16 - 20 kg		Private breeding		Shared	Yes	No	No	0.5 hours	Daily	Daily	Never	Weekly	Never	Weekly	Several times a day	More rarely	Several times a day	Several times a day	Weekly	Monthly		Several times a day	Several times a day	No	Never	Never	Never	Never	Often	Some times	Often	Some times	Often	Never	Never	Never
Female	52	South Denmark	House in residential area	11-15 years	2 dogs	Former stray dog	Mixed	Mixed Type 2	Bitch	Sterilised	1 year	6 months - 1 year	16 - 20 kg	Adopted through Danish organisation		Bosnia-Herzegovina	Shared	No	No	No	2-3 hours	Several times a day	Never	Weekly	Daily	Weekly	Daily	Weekly	Daily	Monthly	Monthly	More rarely	Weekly		Monthly	Daily	No	Never	Never	Rarely	Rarely	Rarely	Often	Some times	Often	Some times	Never	Never	Some times
Female		Capitol	Apartmental complex	>15 years	1 dog	Mixed breed, raised in DK	Mixed	Mixed Type 1	Male	Sterilised	5 years	8 weeks	6 - 10 kg		Private breeding		Shared	Yes	No, but did previously	No	3-4 hours	Several times a day	Never	Weekly	Several times a day	Daily	Weekly	Monthly	Monthly	More rarely	Monthly	Monthly	Monthly		Never	Weekly	No	Never	Never	Never	Never	Often	Often	Often	Often	Often	Never	Never	Never
Male	22	Capitol	Apartmental complex	6-10 years	2 dogs	Purebred with pedigree	Purebred	Purebred	Bitch	Intact	2 years	8 weeks	21 - 30 kg		Other		Shared	No	Train alone	No	2-3 hours	Several times a day	Never	Weekly	Several times a day	Daily	Daily	Weekly	Monthly	Monthly	More rarely	More rarely	More rarely		Weekly	Several times a day	No	Never	Never	Never	Never	Rarely	Always	Some times	Some times	Often	Never	Never	Never
Female	47	Capitol	House in residential area	11-15 years	3 dogs	Purebred with pedigree	Purebred	Purebred	Bitch	Intact	4 years	8 weeks	6 - 10 kg		Private breeding		Yes	Yes	Yes	No	1-2 hours	Several times a day	More rarely	Daily	Monthly	Weekly	Daily	Daily	More rarely	Several times a day	Daily	Weekly	More rarely		Daily	Several times a day	No	Never	Never	Never	Never	Some times	Some times	Rarely	Some times	Some times	Never	Never	Never
Female	72	Capitol	Apartmental complex	>15 years	1 dog	Former stray dog	Do not know	Mixed Type 7	Bitch	Sterilised	3 years	9 weeks - 6 months	0 - 5 kg	Adopted through Danish organisation		Greece	Yes	Yes	Yes	No	2-3 hours	Several times a day	Never	Weekly	Daily	Weekly	Daily	Daily	Monthly	Daily	Weekly	Weekly	Daily	Weekly	Weekly	Several times a day	No			Never	Never	Rarely	Some times	Some times	Some times	Some times	Never	Never	Never
Female	43	North Jutland	House in residential area	11-15 years	1 dog	Purebred without pedigree	Purebred	Purebred	Male	Intact	11 years	8 weeks	21 - 30 kg		Private breeding		Yes	Yes	Yes	No	1-2 hours	Several times a day	Never	Weekly	Daily	Daily	Daily	Daily	More rarely	Several times a day	Weekly	More rarely	Weekly		Weekly	Several times a day	No	Always	Never	Never	Rarely	Never	Some times	Rarely	Rarely	Some times	Never	Never	Never
Female	39	Mid-Jutland	House in residential area	>15 years	1 dog	Purebred with pedigree	Purebred	Purebred	Male	Intact	12 years	9 weeks - 6 months	6 - 10 kg		Private breeding		Shared	Yes	No	No	1-2 hours	Several times a day	Never	Never	Daily	Daily	Daily	Several times a day	Monthly	Daily	Weekly	Monthly	More rarely		Daily	Several times a day	No	Never	Never	Never	Never	Never	Rarely	Always	Always	Some times	Never	Never	Never
Female	27	Capitol	House in residential area	6-10 years	1 dog	Purebred with pedigree	Purebred	Purebred	Male	Intact	5 years	9 weeks - 6 months	31 - 40 kg		Imported from breeder		Shared	Yes, but not with me	Yes, but not with me	Yes, with effect	2-3 hours	Several times a day	Weekly	Weekly	Several times a day	Daily	Several times a day	Weekly	Weekly	Several times a day	Monthly	More rarely	Monthly		Daily	Daily	No	Never	Never	Never	Never	Some times	Some times	Often	Often	Often	Never	Never	Never
Female	61	Capitol	House in residential area	>15 years	1 dog	Purebred with pedigree	Purebred	Purebred	Male	Sterilised	0-1 years	8 weeks	31 - 40 kg		Private breeding		Shared	Yes	No, but did previously	No	2-3 hours	Never	Never	Several times a day	Several times a day	Several times a day	Several times a day	Monthly	Daily	Monthly	More rarely	More rarely	Monthly		Several times a day	Several times a day	No	Never	Never	Never	Some times	Never	Never	Always	Often	Often	Never	Never	Never
Female	27	Capitol	Apartmental complex	0-2 years	1 dog	Purebred without pedigree	Purebred	Purebred	Male	Intact	2 years	8 weeks	6 - 10 kg		Private breeding		Shared	Yes	No, but did previously	No	2-3 hours	Daily	Never	Weekly	Daily	Weekly	Weekly	Daily	Weekly	Monthly	Monthly	Monthly	Monthly		Several times a day	Several times a day	No	Never	Never	Never	Never	Never	Some times	Always	Often	Often	Never	Never	Never
Female	52	South Denmark	House in residential area	>15 years	1 dog	Mixed breed, raised in DK	Mixed	Mixed Type 1	Bitch	Intact	7 years	8 weeks	6 - 10 kg		Private breeding		Shared	No	No	No	2-3 hours	Several times a day	Never	Weekly	Daily	Never	Daily	Daily	More rarely	Daily	Monthly	Monthly	More rarely		Monthly	Several times a day	No	Always	Always	Never	Always	Rarely	Often	Often	Often	Often	Never	Never	Rarely
Female	45	Capitol	Apartmental complex	3-5 years	1 dog	Mixed breed, raised in DK	Mixed	Mixed Type 1	Male	Intact	8 years	6-7 years	0 - 5 kg		Replacement from private home		Yes	No	No	No	2-3 hours	Several times a day	Weekly	Weekly	Weekly	Weekly	Weekly	More rarely	More rarely	More rarely	Monthly	Weekly	Monthly		Weekly	Several times a day	No	Never	Never	Never	Rarely	Rarely	Often	Always	Always	Often	Never	Never	Never
Female	32	Zealand	Country side	>15 years	1 dog	Purebred with pedigree	Purebred	Purebred	Male	Sterilised	12 years	8 weeks	21 - 30 kg		Private breeding		Shared	Yes	No, but did previously		2-3 hours	Several times a day	Weekly	Weekly	Weekly	Never	Weekly	More rarely	Monthly	Several times a day	Monthly	More rarely	More rarely		Weekly	Weekly	No	Never	Never	Never	Often	Often	Some times	Always	Always	Some times	Never	Never	Never
Female	55	Zealand	House in residential area	>15 years	1 dog	Former stray dog	Mixed	Mixed Type 2	Bitch	Sterilised	7 years	6 months - 1 year	16 - 20 kg	Adopted privately		Romania	Yes	Yes	No	No	2-3 hours	Several times a day	Weekly	Daily	Several times a day	Weekly	Weekly	Monthly	Never	Weekly	More rarely	More rarely	More rarely	Weekly	Monthly	Several times a day	No	Never	Never	Never	Rarely	Some times	Some times	Rarely	Always	Often	Never	Never	Never
Female	38	Zealand	Country side	>15 years	2 dogs	Purebred without pedigree	Purebred	Purebred	Male	Intact	8 years	8 weeks	11 - 15 kg		Private breeding		Shared	No	No	No	2-3 hours	Several times a day	Never	Weekly	Daily	More rarely	Weekly	Weekly	Daily	Monthly	Monthly	Weekly	Monthly		Weekly	Several times a day	No	Never	Never	Never	Never	Some times	Rarely	Rarely	Some times	Some times	Never	Never	Never
Female	35	Zealand	House in residential area	6-10 years	1 dog	Purebred with pedigree	Purebred	Purebred	Male	Sterilised	12 years	4-5 years	16 - 20 kg		Replacement from private home		Shared	Yes, but not with me	No	No	0.5 hours	Several times a day	Never	Weekly	Weekly	Never	Monthly	Several times a day	More rarely	Weekly	Weekly	Monthly	Weekly		Weekly	Several times a day	No	Rarely	Never	Never	Rarely	Some times	Never	Some times	Often	Some times	Rarely	Never	Never
Female	58	Capitol	Country side	>15 years	2 dogs	Purebred without pedigree	Purebred	Purebred	Bitch	Intact	4 years	8 weeks	6 - 10 kg		Private breeding		Yes	Yes	Yes	No	1-2 hours	Several times a day	More rarely	Weekly	Daily	Daily	Daily	Weekly	More rarely	Monthly	Monthly	More rarely	Weekly		Monthly	Several times a day	No	Never	Never	Never	Never	Never	Rarely	Rarely	Often	Some times	Never	Never	Never
Male	65	Zealand	Country side	>15 years	1 dog	Purebred with pedigree	Purebred	Purebred	Bitch	Intact	2 years	9 weeks - 6 months	6 - 10 kg		Private breeding		Yes	Yes	Yes	No	2-3 hours	Daily	Weekly	Weekly	Daily	Weekly	Several times a day	Daily	Monthly	Weekly	More rarely	More rarely	Monthly	Monthly	Daily	Weekly	No	Never	Never	Rarely	Rarely	Some times	Some times	Often	Often	Often	Never	Never	Never
Female	59	North Jutland	Country side	>15 years	2 dogs	Purebred with pedigree	Purebred	Purebred	Bitch	Intact	6 years	4-5 years	11 - 15 kg		Replacement from private home		Yes	No	No	No	4-5 hours	Several times a day	Never	Daily	Several times a day	Daily	Several times a day	Weekly	Weekly	Daily	Weekly	More rarely	Weekly		Weekly	Several times a day	No	Never	Never	Never	Never	Some times	Often	Some times	Some times	Some times	Never	Never	Never
Female	45	Zealand	House in residential area	>15 years	1 dog	Mixed breed, raised in DK	Mixed	Mixed Type 6	Bitch	Sterilised	3 years	8 weeks	11 - 15 kg		Private breeding		Yes	Yes	No, but did previously		2-3 hours	Daily	Daily	Daily	Daily	Daily	Weekly	Monthly	Monthly	Weekly	Monthly	Weekly	Daily		Daily	Several times a day	No	Never	Never	Rarely	Some times	Rarely	Some times	Often	Often	Rarely	Never	Never	Rarely
Female	46	Capitol	House in residential area	0-2 years	1 dog	Mixed breed, raised in DK	Mixed	Mixed Type unclassified	Bitch	Intact	1 year	9 weeks - 6 months	0 - 5 kg		Private breeding		Yes	No	No	No	6-7 hours	Several times a day	Weekly	Several times a day	Several times a day	Several times a day	Several times a day	Weekly	Monthly	More rarely	Monthly	Monthly	Monthly		Several times a day	Monthly	No	Never	Never	Never	Never	Rarely	Rarely	Often	Often	Some times	Never	Never	Never
Female	60	Capitol	Apartmental complex	>15 years	1 dog	Former stray dog	Mixed	Mixed Type 6	Bitch	Sterilised	8 years	2-3 years	6 - 10 kg	Other		Romania	Yes	No	No	No	1-2 hours	Several times a day	Never	Never	Daily	More rarely	Several times a day	Daily	Weekly	Weekly	Monthly	Weekly	Several times a day		Several times a day	Several times a day	No	Never	Never	Never	Never	Never	Rarely	Some times	Some times	Some times	Never	Never	Never
Female	23	South Denmark	House in residential area	3-5 years	1 dog	Purebred with pedigree	Purebred	Purebred	Male	Intact	2 years	8 weeks	16 - 20 kg		Bred by larger kennel		Shared	No	No	No	2-3 hours	Several times a day	Never	Daily	Daily	Daily	Daily	Daily	Monthly	Daily	Monthly	Monthly	Weekly		Several times a day	Several times a day	No	Never	Never	Never	Never	Rarely	Rarely	Often	Often	Often	Never	Never	Never
Female	69	Zealand	Country side	>15 years	1 dog	Purebred with pedigree	Purebred	Purebred	Bitch	Intact	1 year	8 weeks	6 - 10 kg		Bred by larger kennel		Yes	Yes	No	No	2-3 hours	Several times a day	Never	Several times a day	Several times a day	Several times a day	Daily	Several times a day	Monthly	Monthly	Monthly	Monthly	More rarely	Monthly	Several times a day	Several times a day	No	Never	Never	Never	Never	Often	Often	Always	Always	Often	Never	Never	Never
Female	52	Capitol	Country side	11-15 years	1 dog	Purebred with pedigree	Purebred	Purebred	Male	Intact	2 years	8 weeks	21 - 30 kg		Private breeding		Yes	Yes	Yes		3-4 hours	Several times a day	Weekly	Several times a day	Several times a day	Several times a day	Several times a day	Weekly	Monthly	Daily	Monthly	Weekly	Weekly		Weekly	Weekly	No	Never	Never	Never	Rarely	Rarely	Rarely	Often	Often	Some times	Never	Never	Often
Female	27	North Jutland	House in residential area	>15 years	1 dog	Purebred without pedigree	Purebred	Purebred	Male	Intact	3 years	9 weeks - 6 months	16 - 20 kg		Private breeding		Shared	Yes	No, but did previously	No	3-4 hours	Several times a day	Monthly	Daily	Daily	Weekly	Daily	Weekly	Weekly	Daily	Monthly	More rarely	Monthly		Weekly	Weekly	No	Never	Never	Rarely	Never	Some times	Rarely	Often	Often	Often	Never	Never	Rarely
Female	43	Zealand	Country side	6-10 years	2 dogs	Former stray dog	Mixed	Mixed Type 6	Male	Intact	0-1 years	6 months - 1 year	6 - 10 kg	Adopted through Danish organisation		Bosnia-Herzegovina	Yes	No	No	No	3-4 hours	Several times a day	Daily	Daily	Daily	Daily	Weekly	More rarely	Monthly	Monthly	Monthly	More rarely	More rarely		More rarely	Monthly	No	Rarely	Never	Rarely	Rarely	Rarely	Often	Always	Always	Often	Rarely	Never	Rarely
Female	44	Mid-Jutland	House in residential area	>15 years	1 dog	Purebred with pedigree	Purebred	Purebred	Bitch	Sterilised	10 years	8 weeks	31 - 40 kg		Private breeding		Yes	Yes	No, but did previously	Yes, without effect	3-4 hours	Daily	Never	Never	Weekly	Several times a day	Several times a day	Several times a day	More rarely	Several times a day	Weekly	Several times a day	Monthly	Several times a day	Several times a day	Several times a day	No	Never	Never	Never	Never	Never	Some times	Some times	Often	Some times	Never	Never	Never
Female	58	South Denmark	House in residential area	6-10 years	1 dog	Former stray dog	Mixed	Mixed Type 2	Male	Sterilised	8 years		31 - 40 kg	Adopted privately		Other	Shared	No	No	No	4-5 hours	Several times a day	Never	More rarely	Several times a day	More rarely	Daily	Several times a day	More rarely	Daily	Weekly	More rarely	More rarely		More rarely	More rarely	No	Never	Never	Never	Never	Often	Often	Often	Often	Often	Never	Never	Never
Female	28	Capitol	Apartmental complex	>15 years	1 dog	Purebred without pedigree	Purebred	Purebred	Bitch	Intact	1 year	8 weeks	16 - 20 kg		Replacement from private home		Yes	Yes	No	No	2-3 hours	Several times a day	Weekly	Several times a day	Several times a day	Weekly	Weekly	Weekly	Monthly	Monthly	More rarely	Weekly	Daily		Daily	Several times a day	No	Never	Never	Never	Never	Some times	Rarely	Always	Always	Often	Never	Never	Never
Female	73	Zealand	House in residential area	>15 years	1 dog	Purebred with pedigree	Purebred	Purebred	Bitch	Intact	6 years	1-2 years	11 - 15 kg		Other		Yes	Yes, but not with me	No	No	4-5 hours	Several times a day	Never	Never	Daily	Daily	Daily	Several times a day	More rarely	Daily	Monthly	More rarely	More rarely		More rarely	Weekly	No	Never	Never	Never	Never	Rarely	Rarely	Rarely	Often	Often	Never	Never	Never
Female	23	Capitol	Apartmental complex	6-10 years	1 dog	Purebred with pedigree	Purebred	Purebred	Bitch	Intact	2 years	8 weeks	11 - 15 kg		Private breeding		Yes	No	No		3-4 hours	Several times a day	Daily	Daily	Several times a day	Weekly	Daily	Monthly	More rarely	More rarely	More rarely	Weekly	Weekly		More rarely	Weekly	No	Never	Never	Never	Rarely	Some times	Rarely	Always	Always	Always	Never	Never	Never
Female	26	South Denmark	House in residential area	11-15 years	1 dog	Mixed breed, raised in DK	Mixed	Mixed Type 7	Bitch	Intact	11 years	8 weeks	16 - 20 kg		Private breeding		Shared	No	No, but did previously	No	2-3 hours	Several times a day	Weekly	Weekly	Daily	Weekly	Monthly	Several times a day	More rarely	Daily	Monthly	Monthly	More rarely		Weekly	Daily	No	Never	Never	Never	Never	Some times	Often	Often	Often	Often	Never	Never	Never
Female	38	Zealand	House in residential area	>15 years	1 dog	Purebred with pedigree	Purebred	Purebred	Bitch	Sterilised	5 years	9 weeks - 6 months	41 - 50 kg		Bred by larger kennel		Yes	Yes	No	No	1-2 hours	Several times a day	Weekly	Never	Daily	Daily	Daily	Monthly	Monthly	Daily	Monthly	More rarely	More rarely		Several times a day	Several times a day	No	Never	Never	Never	Some times	Rarely	Often	Always	Always	Often	Never	Never	Never
Female	33	Mid-Jutland	House in residential area	6-10 years	1 dog	Former stray dog	Mixed	Mixed Type 1	Male	Sterilised	5 years	6 months - 1 year	6 - 10 kg	Adopted through Danish organisation		Greece	Yes	Yes	Yes	Yes, without effect	2-3 hours	Several times a day	Never	Monthly	Daily	Weekly	Daily	Weekly	Monthly	Daily	Monthly	Monthly	Daily		Daily	Several times a day	No	Never	Never	Never	Rarely	Never	Often	Some times	Often	Often	Never	Never	Never
Female	19	Mid-Jutland	Country side	3-5 years	1 dog	Former stray dog	Mixed	Mixed Type 2	Male	Intact	0-1 years	9 weeks - 6 months	16 - 20 kg	Adopted through Danish organisation		Romania	Shared	No	No	Yes, with effect	1-2 hours	Daily	Never	Never	Weekly	Never	Never	Weekly	Several times a day	More rarely	Monthly	More rarely	Never		Never	Several times a day	Yes	Some times	Some times	Often	Always	Always	Always	Often	Some times	Never	Often	Often	Often
Female	28	Mid-Jutland	Apartmental complex	11-15 years	1 dog	Purebred with pedigree	Purebred	Purebred	Male	Intact	9 years	3-4 years	21 - 30 kg		Other		Yes	No	Train alone	No	3-4 hours	Several times a day	Never	Never	Several times a day	Several times a day	Several times a day	Daily	Daily	Monthly	Monthly	Weekly	Daily		Daily	Daily	No	Never	Rarely	Never	Never	Some times	Often	Always	Always	Some times	Never	Rarely	Never
Female	66	North Jutland	Country side	>15 years	1 dog	Purebred with pedigree	Purebred	Purebred	Bitch	Sterilised	5 years		21 - 30 kg		Bred by larger kennel		Shared	Yes	No, but did previously	No	3-4 hours	Daily	Daily	Daily	Weekly	Daily	Daily	Weekly	Monthly	Daily	Monthly	More rarely	More rarely		Monthly	Monthly	No	Never	Never	Never	Never	Never	Rarely	Rarely	Often	Some times	Do not know	Never	Never
Female	38	Capitol	Apartmental complex	6-10 years	1 dog	Mixed breed, raised in DK	Mixed	Mixed Type 2	Male	Intact	10 years	8 weeks	31 - 40 kg		Private breeding		Yes	No	No	Yes, without effect	2-3 hours	Several times a day	Weekly	Weekly	Daily	More rarely	Weekly	Weekly	More rarely	Weekly	Monthly	Weekly	Daily		Several times a day	Several times a day	No	Never	Never	Never	Never	Some times	Rarely	Often	Often	Often	Never	Never	Rarely
Female	56	South Denmark	House in residential area	>15 years	1 dog	Purebred with pedigree	Purebred	Purebred	Male	Intact	9 years	8 weeks	21 - 30 kg		Bred by larger kennel		Shared	Yes	Yes		1-2 hours	Several times a day	Never	Weekly	Daily	Monthly	Monthly	Weekly	Weekly	Monthly	Weekly	More rarely	Daily		Never	Several times a day	No	Never	Never	Never	Some times	Rarely	Often	Rarely	Never	Rarely	Never	Never	Never
Female	59	North Jutland	Country side	>15 years	5 dogs	Purebred with pedigree	Purebred	Purebred	Bitch	Intact	3 years	8 weeks	6 - 10 kg		Private breeding		Yes	Yes	Train alone	No	4-5 hours	Daily	Never	More rarely	Several times a day	Weekly	Several times a day	Daily	More rarely	Weekly	Monthly	Monthly	More rarely		Several times a day	Several times a day	No	Never	Never	Never	Rarely	Rarely	Rarely	Some times	Often	Some times	Rarely	Rarely	Never
Female	28	Capitol	House in residential area	>15 years	1 dog	Purebred without pedigree	Purebred	Purebred	Male	Intact	10 years	8 weeks	0 - 5 kg		Private breeding		Yes	No	No	No	5-6 hours	Several times a day	More rarely	More rarely	Weekly	More rarely	Weekly	Weekly	Monthly	Monthly	Daily	More rarely	Daily		Monthly	Several times a day	No	Never	Never	Never	Rarely	Never	Some times	Some times	Always	Some times	Never	Never	Never
Female	36	Capitol	House in residential area	11-15 years	3 dogs	Purebred with pedigree	Purebred	Purebred	Male	Intact	6 years		6 - 10 kg		Other		Yes	Yes	Yes	Yes, with effect	2-3 hours	Several times a day	More rarely	More rarely	Weekly	Weekly	Never	Weekly	More rarely	Monthly	Monthly	More rarely	More rarely		Weekly	Several times a day	No	Some times	Never	Never	Never	Never	Some times	Always	Always	Always	Never	Never	Never
Female	47	Mid-Jutland	House in residential area	>15 years	1 dog	Purebred without pedigree	Purebred	Purebred	Male	Sterilised	1 year	9 weeks - 6 months	6 - 10 kg		Private breeding		Yes	Yes	No	No	5-6 hours	Several times a day	Several times a day	Daily	Several times a day	Daily	Daily	More rarely	Monthly	Weekly	Monthly	Weekly	Several times a day		Daily	Daily	No	Never	Never	Never	Never	Rarely	Some times	Often	Often	Some times	Never	Never	Never
Female	46	Mid-Jutland	House in residential area	6-10 years	2 dogs	Mixed breed, raised in DK	Purebred	Purebred	Bitch	Sterilised	3 years	8 weeks	21 - 30 kg		Private breeding		Yes	No	Yes	Yes, with effect	2-3 hours	Several times a day	Never	Daily	Several times a day	Weekly	Several times a day	Daily	More rarely	Monthly	Monthly	More rarely	Weekly		Monthly	Weekly	No	Never	Never	Never	Never	Rarely	Often	Some times	Often	Some times	Never	Never	Never
Female	45	Zealand	Country side	>15 years	3 dogs	Purebred with pedigree	Purebred	Purebred	Bitch	Intact	4 years	8 weeks	21 - 30 kg		Private breeding		Yes	Yes	Train alone	No	2-3 hours	Several times a day	More rarely	Never	Several times a day	Daily	Several times a day	Several times a day	More rarely	Monthly	Weekly	More rarely	Weekly		Daily	Daily	No	Never	Never	Never	Never	Never	Rarely	Always	Always	Rarely	Never	Never	Never
Female	38	South Denmark	House in residential area	>15 years	2 dogs	Former stray dog	Do not know	Mixed Type 3	Bitch	Sterilised	4 years	2-3 years	16 - 20 kg	Adopted through Danish organisation		Romania	Yes	Do not know	No	Do not know	2-3 hours	Several times a day	Never	Monthly	Weekly	Never	Monthly	Weekly	More rarely	Several times a day	Monthly	More rarely	More rarely		Daily	Daily	No	Never	Never	Never	Never	Rarely	Often	Always	Always	Often	Never	Never	Never
Female	24	Capitol	Apartmental complex	>15 years	1 dog	Mixed breed, raised in DK	Mixed	Mixed Type unclassified	Male	Intact	3 years	8 weeks	11 - 15 kg		Private breeding		Shared	Yes	No, but did previously	No	3-4 hours	Several times a day	Monthly	Weekly	Several times a day	Daily	Daily	Monthly	Weekly	Weekly	More rarely	More rarely	More rarely		Several times a day	Daily	No	Never	Never	Rarely	Never	Rarely	Never	Often	Always	Often	Never	Never	Rarely
Female	62	Zealand	Apartmental complex	>15 years	1 dog	Purebred without pedigree	Purebred	Purebred	Bitch	Intact	2 years	8 weeks	11 - 15 kg		Private breeding		Yes	No	No	No	3-4 hours	Several times a day	Never	Daily	Several times a day	Daily	Several times a day	More rarely	More rarely	More rarely	Monthly	Monthly	More rarely		More rarely	More rarely	No	Rarely	Rarely	Never	Never	Rarely	Some times	Always	Always	Some times	Rarely	Rarely	Never
Female	41	Mid-Jutland	House in residential area	>15 years	2 dogs	Purebred with pedigree	Purebred	Purebred	Bitch	Intact	2 years	8 weeks	6 - 10 kg		Bred by larger kennel		Yes	Yes	Yes	No	1-2 hours	Daily	Never	Weekly	Daily	Weekly	Daily	Monthly	Monthly	Monthly	Daily	More rarely	Weekly		Weekly	Several times a day	No	Never	Rarely	Never	Never	Never	Some times	Always	Always	Rarely	Never	Rarely	Never
Female	24	Capitol	House in residential area	6-10 years	1 dog	Purebred with pedigree	Purebred	Purebred	Male	Sterilised	10 years	8 weeks	31 - 40 kg		Bred by larger kennel		No	Yes, but not with me	Train alone	No	5-6 hours	Several times a day	Weekly	More rarely	Daily	Weekly	Weekly	Weekly	Weekly	Several times a day	Weekly	Weekly	More rarely		Several times a day	Weekly	No	Always	Always	Never	Never	Some times	Rarely	Some times	Often	Some times	Never	Never	Never
Female	61	Zealand	Apartmental complex	>15 years	2 dogs	Former stray dog	Do not know	Mixed Type 7	Male	Sterilised	5 years	1-2 years	11 - 15 kg	Received dog in DK from Danish shelter		Greece	Yes	No	Train alone	No	6-7 hours	Several times a day	Daily	Daily	Several times a day	Daily	Weekly	Several times a day	Weekly	Several times a day	Monthly	More rarely	More rarely		Several times a day	Several times a day	No	Never	Never	Never	Often	Often	Always	Often	Always	Never	Never	Never	Rarely
Female	49	Zealand	House in residential area	11-15 years	1 dog	Purebred without pedigree	Purebred	Purebred	Male	Intact	12 years	9 weeks - 6 months	6 - 10 kg		Private breeding		Yes	Yes	No	No	1-2 hours	Several times a day	Never	More rarely	More rarely	Never	More rarely	Several times a day	Weekly	Several times a day	Daily	Several times a day	Several times a day		Never	Never	No	Never	Never	Never	Never	Never	Never	Some times	Some times	Never	Never	Never	Never
Female	45	Capitol	House in residential area	11-15 years	1 dog	Purebred with pedigree	Purebred	Purebred	Bitch	Sterilised	3 years	8 weeks	31 - 40 kg		Private breeding		Yes	No	No	No	1-2 hours	Daily	Weekly	Daily	Several times a day	Never	Daily	Monthly	Several times a day	Monthly	Daily	More rarely	More rarely		More rarely	Never	Yes	Never	Never	Never	Never	Rarely	Some times	Always	Often	Often	Never	Never	Never
Female	43	South Denmark	Country side	0-2 years	1 dog	Mixed breed, raised in DK	Mixed	Mixed Type 1	Bitch	Intact	1 year	8 weeks	0 - 5 kg		Private breeding		Yes	Yes	No	Other	2-3 hours	Several times a day	Never	Never	Daily	Monthly	Several times a day	Monthly	Monthly	Weekly	Monthly	Weekly	Weekly		Daily	Weekly	No	Rarely	Rarely	Rarely	Rarely	Rarely	Often	Some times	Often	Some times	Rarely	Rarely	Rarely
Male	48	South Denmark	Country side	>15 years	1 dog	Purebred with pedigree	Purebred	Purebred	Male	Sterilised	4 years	8 weeks	11 - 15 kg		Bred by larger kennel		Yes	No	No, but did previously	No	2-3 hours	Several times a day	Monthly	More rarely	Daily	Daily	Daily	Weekly	More rarely	Daily	More rarely	More rarely	Daily		Several times a day	Several times a day	No	Never	Never	Never	Never	Rarely	Some times	Some times	Often	Some times	Never	Never	Never
Female	54	Capitol	Apartmental complex	0-2 years	1 dog	Mixed breed, raised in DK	Do not know	Mixed Type 2	Bitch	Intact	0-1 years	8 weeks	6 - 10 kg		Replacement from private home		Shared	Yes	Yes	No	3-4 hours	Several times a day	Daily	More rarely	Several times a day	Daily	Daily	Monthly	More rarely	Monthly	More rarely	Monthly	More rarely		Monthly	Several times a day	No	Often	Rarely	Never	Never	Rarely	Never	Often	Always	Often	Some times	Rarely	Rarely
Female	36	Capitol	Country side	11-15 years	1 dog	Purebred with pedigree	Purebred	Purebred	Male	Sterilised	10 years	8 weeks	41 - 50 kg		Imported from breeder		Yes	Yes	Yes	No	2-3 hours	Several times a day	More rarely	Daily	Several times a day	Daily	Daily	Weekly	More rarely	Daily	Never	Monthly	Weekly		Monthly	Monthly	No	Never	Never	Never	Never	Rarely	Some times	Often	Often	Often	Never	Never	Rarely
Female		Zealand	House in residential area	>15 years	1 dog	Purebred with pedigree	Purebred	Purebred	Male	Intact	10 years	8 weeks	31 - 40 kg		Private breeding		Yes	Yes	No, but did previously	No	2-3 hours	Several times a day	Never	Never	Daily	Weekly	Daily	Daily	Monthly	Daily	Monthly	Monthly	Monthly		Daily	Daily	No	Never	Never	Never	Never	Rarely	Rarely	Often	Always	Often	Never	Never	Never
Male	26	Capitol	Apartmental complex	11-15 years	1 dog	Purebred with pedigree	Purebred	Purebred	Male	Intact	6 years	8 weeks	11 - 15 kg		Private breeding		No	Yes, but not with me	No	No	1-2 hours	Several times a day	Never	Never	Weekly	Weekly	Monthly	Weekly	Monthly	Weekly	Daily	Weekly	Monthly		Weekly	Several times a day	No	Never	Never	Never	Never	Some times	Often	Rarely	Often	Some times	Never	Never	Never
Female	65	Mid-Jutland	Country side	>15 years	1 dog	Purebred without pedigree	Purebred	Purebred	Male	Intact	2 years	9 weeks - 6 months	11 - 15 kg		Private breeding		Yes	Yes	No	No	3-4 hours	Several times a day	Never	Daily	Daily	Weekly	Several times a day	Daily	More rarely	More rarely	Monthly	Never	Monthly		More rarely	More rarely	No	Never	Never	Never	Rarely	Some times	Often	Always	Always	Some times	Never	Always	Never
Female	48	Zealand	House in residential area	11-15 years	1 dog	Mixed breed, raised in DK	Mixed	Mixed Type 1	Male	Intact	3 years	6 months - 1 year	6 - 10 kg		Other		Yes	Yes	No, but did previously	No	2-3 hours	Several times a day	Never	Daily	Daily	Daily	Weekly	Daily	Monthly	Weekly	Weekly	Monthly	More rarely	Monthly	Daily	Daily	No	Never	Never	Never	Rarely	Rarely	Some times	Often	Often	Some times	Never	Often	Never
Female	57	Zealand	Country side	>15 years	1 dog	Former stray dog	Do not know	Mixed Type 3	Bitch	Sterilised	>14 years	9 weeks - 6 months	11 - 15 kg	Adopted through Danish organisation		Greece	Yes	Yes	No, but did previously	No	1-2 hours	Daily	Never	Never	Daily	Daily	Daily	Daily	More rarely	Several times a day	Daily	More rarely	More rarely		Daily	Daily	No	Never	Never	Never	Never	Never	Some times	Rarely	Some times	Some times	Never	Never	Never
Female	53	South Denmark	House in residential area	11-15 years	3 dogs	Purebred without pedigree	Purebred	Purebred	Male	Intact	0-1 years	8 weeks	16 - 20 kg		Private breeding		Yes	Yes	Yes	No	1-2 hours	Several times a day	Never	Several times a day	Several times a day	Weekly	Several times a day	Daily	Monthly	Daily	More rarely	Daily	Daily		Several times a day	Several times a day	No	Never	Never	Rarely	Rarely	Rarely	Some times	Always	Often	Rarely	Never	Never	Rarely
Female	59	Zealand	Country side	>15 years	2 dogs	Mixed breed, raised in DK	Mixed	Mixed Type 5	Bitch	Intact	2 years	8 weeks	6 - 10 kg		Private breeding		Shared	Yes	Yes	No	1-2 hours	Daily	Never	Never	Several times a day	Weekly	Weekly	Weekly	Monthly	Monthly	Monthly	Monthly	Monthly	Monthly	Monthly	Monthly	No	Rarely	Rarely	Never	Never	Some times	Some times	Some times	Always	Often	Never	Never	Never
Female	53	Capitol	House in residential area	>15 years	1 dog	Purebred with pedigree	Purebred	Purebred	Male	Intact	4 years	8 weeks	21 - 30 kg		Bred by larger kennel		Yes	Yes	No	No	2-3 hours	Daily	More rarely	Never	Daily	Daily	Daily	Weekly	Monthly	Daily	Monthly	More rarely	Weekly		Weekly	Weekly	No	Never	Never	Never	Never	Some times	Some times	Often	Often	Often	Never	Never	Never
Female	24	Mid-Jutland	Apartmental complex	6-10 years	1 dog	Purebred without pedigree	Purebred	Purebred	Bitch	Intact	6 years	8 weeks	0 - 5 kg		Private breeding		Yes	Yes	Train alone	No	1-2 hours	Several times a day	Never	Weekly	Daily	Weekly	Daily	Weekly	Monthly	Monthly	Monthly	Weekly	Daily		Weekly	Several times a day	No	Rarely	Rarely	Never	Never	Never	Rarely	Some times	Always	Some times	Rarely	Rarely	Never
Female	38	South Denmark	House in residential area	>15 years	1 dog	Purebred without pedigree	Purebred	Purebred	Bitch	Intact	8 years	6-7 years	6 - 10 kg		Replacement from private home		Yes	Do not know	No	Do not know	5-6 hours	Several times a day	More rarely	Several times a day	Several times a day	Weekly	Daily	Weekly	Monthly	Several times a day	Monthly	More rarely	Monthly		Monthly	Daily	No	Never	Never	Never	Never	Some times	Rarely	Often	Often	Some times	Never	Rarely	Never
Female	38	Mid-Jutland	Apartmental complex	>15 years	1 dog	Mixed breed, raised in DK	Mixed	Mixed Type unclassified	Bitch	Sterilised	12 years		16 - 20 kg		Private breeding		Yes	No	No	No	3-4 hours	Several times a day	Never	Never	Daily	Never	Weekly	Weekly	Monthly	Daily	Daily	Monthly	More rarely		Several times a day	Several times a day	No	Never	Never	Never	Never	Some times	Some times	Often	Often	Often	Never	Never	Never
Female	58	South Denmark	House in residential area	>15 years	2 dogs	Purebred with pedigree	Purebred	Purebred	Bitch	Intact	2 years	8 weeks	0 - 5 kg		Private breeding		Yes	No	No	No	6-7 hours	Several times a day	Never	Daily	Daily	Never	Daily	Monthly	Never	Monthly	Monthly	More rarely	Weekly		Several times a day	Monthly	No	Never	Always	Never	Never	Often	Rarely	Always	Always	Often	Never	Never	Never
Female	59	South Denmark	House in residential area	>15 years	4 dogs	Purebred with pedigree	Purebred	Purebred	Bitch	Intact	3 years		6 - 10 kg		Other		Yes	Yes	Yes	No	1-2 hours	Daily	Daily	More rarely	Several times a day	Several times a day	Several times a day	Daily	More rarely	Daily	Weekly	More rarely	More rarely		Several times a day	Several times a day	No	Never	Never	Never	Never	Never	Rarely	Rarely	Often	Rarely	Never	Never	Never
Female	41	Mid-Jutland	House in residential area	3-5 years	1 dog	Mixed breed, raised in DK	Mixed	Mixed Type 1	Bitch	Sterilised	5 years	8 weeks	6 - 10 kg		Bred by larger kennel		Yes	Yes	No, but did previously	No	2-3 hours	Several times a day	Never	Never	Several times a day	Daily	Daily	Several times a day	More rarely	Weekly	Monthly	More rarely	Daily		Several times a day	More rarely	No	Never	Never	Never	Never	Never	Rarely	Often	Always	Some times	Never	Never	Never
Female	53	South Denmark	House in residential area	>15 years	2 dogs	Former stray dog	Mixed	Mixed Type unclassified	Bitch	Sterilised	1 year	9 weeks - 6 months	0 - 5 kg	Adopted through Danish organisation		Greece	Shared	Yes	Yes	No	1-2 hours	Daily	More rarely	More rarely	Daily	Daily	More rarely	Monthly	Monthly	Weekly	Monthly	Monthly	Weekly	Monthly	Weekly	Several times a day	No	Some times	Rarely	Some times	Some times	Rarely	Some times	Some times	Often	Often	Never	Never	Never
Female	33	North Jutland	Country side	11-15 years	1 dog	Mixed breed, raised in DK	Mixed	Mixed Type 5	Bitch	Sterilised	4 years	6 months - 1 year	21 - 30 kg		Replacement from private home		Yes	Yes	Yes	No	5-6 hours	Daily	More rarely	More rarely	Weekly	Weekly	Monthly	Several times a day	More rarely	Several times a day	Monthly	More rarely	Weekly		More rarely	Several times a day	No	Never	Never	Never	Never	Often	Never	Rarely	Often	Often	Never	Never	Never
Female	41	Mid-Jutland	Country side	>15 years	3 dogs	Purebred with pedigree	Purebred	Purebred	Bitch	Intact	6 years	8 weeks	31 - 40 kg		Private breeding		Yes	No	Train alone	No	2-3 hours	Daily	Weekly	Never	Daily	Weekly	Weekly	Monthly	Never	Daily	Monthly	More rarely	More rarely		Daily	Daily	No	Never	Never	Never	Never	Some times	Never	Often	Always	Often	Never	Never	Never
Female	73	South Denmark	Country side	>15 years	1 dog	Purebred with pedigree	Purebred	Purebred	Bitch	Intact	8 years	8 weeks	6 - 10 kg		Private breeding		Yes	No	No	No	2-3 hours	Daily	Never	Monthly	Daily	Never	Weekly	Weekly	More rarely	Weekly	Monthly	More rarely	Monthly		Monthly	Several times a day	No	Never	Never	Never	Never	Never	Rarely	Some times	Often	Some times	Never	Never	Never
Female	58	Mid-Jutland	Country side	>15 years	6 dogs	Purebred with pedigree	Purebred	Purebred	Bitch	Intact	2 years	8 weeks	16 - 20 kg		Imported from breeder		Yes	Yes	No, but did previously	No	3-4 hours	Daily	More rarely	More rarely	Daily	Daily	Daily	Several times a day	Monthly	Weekly	Monthly	Monthly	Monthly		Monthly	Weekly	No	Never	Never	Never	Never	Never	Never	Often	Often	Some times	Never	Never	Never
Female	60	South Denmark	Country side	>15 years	2 dogs	Purebred with pedigree	Purebred	Purebred	Bitch	Intact	4 years	8 weeks	21 - 30 kg		Imported from breeder		Shared	Yes, but not with me	Yes, but not with me	No	1-2 hours	Daily	Never	Never	Never	Daily	Never	Several times a day	More rarely	Several times a day	Several times a day	More rarely	Several times a day		Several times a day	Several times a day	No	Never	Never	Never	Never	Never	Rarely	Some times	Some times	Rarely	Never	Never	Some times
Male	41	Capitol	House in residential area	3-5 years	1 dog	Purebred with pedigree	Purebred	Purebred	Bitch	Intact	3 years	8 weeks	21 - 30 kg		Bred by larger kennel		Shared	Yes	Yes	No	2-3 hours	Several times a day	More rarely	More rarely	Several times a day	Daily	Several times a day	Weekly	More rarely	Several times a day	Weekly	More rarely	Monthly		Monthly	Several times a day	No	Never	Never	Never	Never	Never	Never	Some times	Often	Some times	Never	Never	Rarely
Female	59	Capitol	Country side	6-10 years	2 dogs	Purebred without pedigree	Purebred	Purebred	Male	Intact	5 years	9 weeks - 6 months	11 - 15 kg		Private breeding		Yes	No	No	No	2-3 hours	Several times a day	More rarely	Weekly	Daily	Never	Monthly	More rarely	Monthly	More rarely	Monthly	More rarely	More rarely		Daily	Several times a day	Do not know	Often	Rarely	Never	Never	Rarely	Always	Often	Often	Often	Rarely	Rarely	Never
Female	40	South Denmark	House in residential area	6-10 years	1 dog	Purebred without pedigree	Purebred	Purebred	Male	Intact	4 years	1-2 years	11 - 15 kg		Replacement from private home		Shared	Do not know	No	No	2-3 hours	Several times a day	More rarely	Daily	Daily	Never	Daily	Daily	More rarely	Monthly	Monthly	More rarely	Weekly		Monthly	Monthly	No	Some times	Rarely	Never	Never	Some times	Often	Some times	Often	Often	Some times	Rarely	Never
Female	51	South Denmark	House in residential area	>15 years	2 dogs	Former stray dog	Mixed	Mixed Type 8	Bitch	Sterilised	9 years	6 months - 1 year	21 - 30 kg	Adopted through Danish organisation		Bosnia-Herzegovina	Yes	Yes	No	No	3-4 hours	Daily	Monthly	Never	Several times a day	Monthly	Several times a day	Daily	More rarely	Several times a day	Several times a day	More rarely	More rarely		Daily	Several times a day	No	Never	Never	Never	Never	Never	Some times	Some times	Often	Rarely	Never	Never	Never
Female	47	South Denmark	Country side	>15 years	>9 dogs	Mixed breed, raised in DK	Purebred	Purebred	Bitch	Intact	0-1 years		11 - 15 kg		Private breeding		Yes	Yes	Yes	No	>8 hours	Several times a day	Never	Never	Daily	Daily	Several times a day	Daily	Monthly	Weekly	Monthly	Monthly	More rarely		Daily	Several times a day	No	Never	Never	Never	Rarely	Never	Rarely	Rarely	Often	Rarely	Never	Never	Never
Male	47	South Denmark	House in residential area	>15 years	1 dog	Purebred with pedigree	Purebred	Purebred	Male	Sterilised	5 years	2-3 years	41 - 50 kg		Replacement from private home		Yes	Yes, but not with me	No, but did previously	No	2-3 hours	Several times a day	More rarely	Weekly	Daily	Daily	Several times a day	Daily	More rarely	Several times a day	Weekly	Weekly	More rarely		Several times a day	Several times a day	No	Never	Never	Never	Rarely	Rarely	Rarely	Rarely	Some times	Some times	Never	Never	Never
Female	30	Zealand	Country side	>15 years	1 dog	Purebred without pedigree	Purebred	Purebred	Bitch	Intact	8 years	1-2 years	11 - 15 kg		Replacement from private home		Yes	Do not know	No	No	1-2 hours	Several times a day	Never	Daily	Daily	Weekly	Weekly	Monthly	Never	Monthly	Monthly	Weekly	More rarely		More rarely	Several times a day	No	Never	Never	Never	Never	Never	Never	Often	Often	Some times	Never	Never	Never
Female	50	South Denmark	House in residential area	6-10 years	1 dog	Purebred with pedigree	Purebred	Purebred	Bitch	Sterilised	9 years	9 weeks - 6 months	6 - 10 kg		Private breeding		Yes	Yes	No	No	2-3 hours	Several times a day	Never	Weekly	Daily	Monthly	Never	Daily	Monthly	More rarely	More rarely	More rarely	Daily		Several times a day	Several times a day	No	Never	Never	Never	Rarely	Often	Some times	Some times	Often	Some times	Never	Never	Never
Female	56	Capitol	House in residential area	>15 years	3 dogs	Purebred with pedigree	Purebred	Purebred	Male	Intact	2 years		21 - 30 kg		Private breeding		Yes	No	No, but did previously	No	1-2 hours	Several times a day	More rarely	Weekly	Monthly	Daily	Monthly	Daily	More rarely	Daily	Daily	More rarely	More rarely		Monthly	Weekly	No	Never	Never	Never	Never	Some times	Rarely	Often	Often	Often	Never	Never	Never
Female	46	Capitol	Apartmental complex	6-10 years	1 dog	Former stray dog	Mixed	Mixed Type 9	Bitch	Sterilised	6 years	4-5 years	21 - 30 kg	Adopted through Danish organisation		Turkey	Shared	No	No	No	2-3 hours	Several times a day	More rarely	Weekly	Daily	More rarely	Weekly	Several times a day	More rarely	Several times a day	Monthly	More rarely	Monthly		Weekly	Weekly	No	Never	Never	Never	Never	Rarely	Rarely	Some times	Often	Often	Never	Never	Never
Female	73	Capitol	Apartmental complex	>15 years	1 dog	Purebred with pedigree	Purebred	Purebred	Male	Intact	9 years	8 weeks	21 - 30 kg		Imported from breeder		Yes	Yes	No		5-6 hours	Several times a day	Daily	Weekly	Daily	More rarely	Daily	Daily	Monthly	Several times a day	More rarely	Monthly	More rarely		Several times a day	Several times a day	No	Never	Never	Never	Never	Rarely	Rarely	Always	Always	Often	Never	Never	Never
Female	71	South Denmark	Apartmental complex	>15 years	1 dog	Purebred with pedigree	Purebred	Purebred	Male	Intact	4 years	8 weeks	21 - 30 kg		Private breeding		Yes	No	No	No	2-3 hours	Several times a day	Never	More rarely	Daily	Daily	Daily	Weekly	Monthly	Daily	Monthly	More rarely	Monthly		Weekly	Weekly	No	Never	Never	Rarely	Some times	Never	Some times	Some times	Some times	Some times	Never	Never	Rarely
Female	26	Capitol	Apartmental complex	11-15 years	1 dog	Purebred with pedigree	Purebred	Purebred	Male	Intact	0-1 years	8 weeks	16 - 20 kg		Private breeding		Shared	Yes, but not with me	Yes, but not with me	No	5-6 hours	Several times a day	Weekly	Daily	Several times a day	Weekly	Several times a day	Daily	Monthly	Weekly	Monthly	Weekly	More rarely		Daily	Daily	No	Never	Never	Rarely	Rarely	Some times	Never	Some times	Often	Some times	Never	Never	Never
Female	45	Mid-Jutland	Country side	>15 years	2 dogs	Purebred without pedigree	Purebred	Purebred	Male	Sterilised	10 years	8 weeks	21 - 30 kg		Private breeding		Shared	Yes	No, but did previously	No	2-3 hours	Daily	Never	More rarely	Daily	Daily	Daily	Daily	Monthly	Weekly	Monthly	More rarely	More rarely		Daily	Several times a day	No	Never	Never	Never	Never	Never	Rarely	Some times	Always	Often	Never	Never	Never
Female	20	Zealand	House in residential area	11-15 years	4 dogs	Mixed breed, raised in DK	Mixed	Mixed Type 5	Male	Intact	2 years	8 weeks	6 - 10 kg		Private breeding		Shared	No	No	No	0.5 hours	Daily	Never	Never	Weekly	Weekly	Monthly	More rarely	Monthly	More rarely	More rarely	More rarely	More rarely		Several times a day	Several times a day	No	Never	Never	Never	Never	Some times	Always	Rarely	Rarely	Rarely	Never	Never	Never
Female	43	Capitol	House in residential area	>15 years	1 dog	Former stray dog	Mixed	Mixed Type 6	Male	Sterilised	4 years	6 months - 1 year	6 - 10 kg	Adopted through Danish organisation		Greece	Yes	No	No	No	1-2 hours	Daily	Never	Daily	Several times a day	Several times a day	Daily	Several times a day	Daily	Several times a day	Daily	More rarely	Weekly		Daily	More rarely	No	Never	Never	Never	Never	Never	Often	Always	Often	Rarely	Never	Never	Never
Female	15	South Denmark	House in residential area	11-15 years	1 dog	Purebred with pedigree	Purebred	Purebred	Male	Intact	2 years	9 weeks - 6 months	41 - 50 kg		Bred by larger kennel		Shared	Yes	Train alone	No	3-4 hours	Daily	Monthly	Weekly	Daily	Weekly	Monthly	Daily	Monthly	Weekly	Weekly	More rarely	More rarely		Monthly	Weekly	No	Never	Never	Never	Never	Rarely	Rarely	Often	Some times	Often	Never	Never	Never
Female	19	South Denmark	Country side	6-10 years	1 dog	Purebred with pedigree	Purebred	Purebred	Bitch	Sterilised	8 years	8 weeks	6 - 10 kg		Bred by larger kennel		Shared	Yes	No	No	1-2 hours	Several times a day	More rarely	Monthly	Several times a day	Weekly	Weekly	Weekly	Monthly	More rarely	More rarely	More rarely	More rarely		More rarely	More rarely	No	Never	Never	Rarely	Never	Rarely	Some times	Often	Often	Often	Never	Never	Never
Female	64	Capitol	Apartmental complex	3-5 years	1 dog	Former stray dog	Do not know	Mixed Type 7	Male	Sterilised	4 years	1-2 years	6 - 10 kg	Adopted through Danish organisation		Greece	Yes	Yes	No, but did previously	No	1-2 hours	Several times a day	Never	Never	Never	Daily	Daily	Daily	Weekly	Monthly	Several times a day	Weekly	Several times a day	More rarely	Several times a day	Several times a day	No	Never	Never	Never	Never	Never	Rarely	Rarely	Often	Some times	Never	Never	Never
Female	51	North Jutland	Country side	6-10 years	2 dogs	Former stray dog	Do not know	Mixed Type 8	Bitch	Sterilised	3 years	6 months - 1 year	16 - 20 kg	Adopted through Danish organisation		Turkey	Yes	No	No, but did previously	No	2-3 hours	Daily	Never	Never	Several times a day	Weekly	Daily	Monthly	Never	Daily	Monthly	More rarely	More rarely		Monthly	Several times a day	No	Never	Never	Never	Never	Never	Often	Often	Often	Often	Never	Never	Never
Female	53	North Jutland	Country side	>15 years	2 dogs	Mixed breed, raised in DK	Mixed	Mixed Type unclassified	Bitch	Sterilised	5 years	9 weeks - 6 months	41 - 50 kg		Private breeding		Shared	Yes	No	No	0.5 hours	Daily	Monthly	Monthly	Weekly	Weekly	Weekly	Daily	Monthly	Several times a day	Weekly	More rarely	More rarely		Monthly	Monthly	No	Never	Never	Never	Rarely	Some times	Often	Often	Often	Some times	Never	Never	Never
Male	53	South Denmark	Country side	11-15 years	1 dog	Mixed breed, raised in DK	Mixed	Mixed Type 2	Male	Intact	14 years		41 - 50 kg		Private breeding		Yes	No	No	No	1-2 hours	Several times a day	More rarely	Weekly	Several times a day	Never	Weekly	More rarely	Weekly	Several times a day	Monthly	More rarely	More rarely		More rarely	Daily	No	Never	Never	Never	Rarely	Rarely	Often	Some times	Often	Often	Never	Never	Never
Female	50	Capitol	Apartmental complex	>15 years	1 dog	Former stray dog	Mixed	Mixed Type unclassified	Bitch	Sterilised	10 years	2-3 years	6 - 10 kg	Adopted through Danish organisation		Greece	Yes	No	No	No	2-3 hours	Several times a day	Never	More rarely	Daily	More rarely	More rarely	Several times a day	Several times a day	Weekly	Monthly	More rarely	More rarely		Daily	Several times a day	No	Never	Never	Never	Never	Never	Rarely	Rarely	Some times	Often	Never	Never	Never
Female	37	South Denmark	House in residential area	11-15 years	1 dog	Purebred with pedigree	Purebred	Purebred	Male	Intact	5 years	8 weeks	16 - 20 kg		Private breeding		Yes	Yes	Yes	No	1-2 hours	Daily	Weekly	Never	Daily	Weekly	Weekly	Monthly	More rarely	Daily	Monthly	More rarely	Weekly		Monthly	Daily	No	Never	Never	Never	Rarely	Some times	Rarely	Always	Often	Often	Never	Never	Never
Female	66	Capitol	House in residential area	>15 years	4 dogs	Former stray dog	Do not know	Mixed Type 4	Bitch	Sterilised	3 years	1-2 years	6 - 10 kg	Adopted privately		Bosnia-Herzegovina	Yes	No	Train alone	No	>8 hours	Daily	Never	More rarely	Several times a day	Several times a day	Daily	Monthly	More rarely	Monthly	Monthly	More rarely	Monthly		Several times a day	More rarely	No	Never	Never	Never	Never	Never	Some times	Often	Often	Often	Do not know	Do not know	Always
Male	49	Zealand	Country side	>15 years	1 dog	Purebred with pedigree	Purebred	Purebred	Male	Intact	10 years	9 weeks - 6 months	41 - 50 kg		Private breeding		Yes	Yes	No, but did previously	Yes, with effect	>8 hours	Daily	Daily	Never	Weekly	Daily	Daily	Daily	Monthly	Several times a day	Weekly	Monthly	Monthly		Daily	Weekly	No	Never	Never	Never	Never	Rarely	Often	Some times	Often	Some times	Never	Never	Never
Female	44	South Denmark	Apartmental complex	>15 years	1 dog	Former stray dog	Mixed	Mixed Type 4	Male	Sterilised	8 years	6 months - 1 year	11 - 15 kg	Adopted through Danish organisation		Greece	Yes	No	Train alone	No	3-4 hours	Several times a day	Never	Never	Several times a day	Daily	Daily	Weekly	More rarely	Weekly	Monthly	More rarely	More rarely		Weekly	Daily	No	Never	Never	Never	Rarely	Rarely	Never	Often	Often	Some times	Rarely	Rarely	Never
Female	53	Capitol	House in residential area	11-15 years	1 dog	Purebred without pedigree	Purebred	Purebred	Bitch	Intact	7 years	8 weeks	6 - 10 kg		Private breeding		Shared	Yes	No	No	1-2 hours	Daily	Never	Monthly	Weekly	More rarely	Monthly	Weekly	Daily	Monthly	Weekly	Monthly	Never		Monthly	Monthly	No	Never	Never	Never	Never	Some times	Often	Rarely	Often	Some times	Never	Never	Never
Female	34	South Denmark	House in residential area	11-15 years	1 dog	Purebred without pedigree	Purebred	Purebred	Male	Intact	0-1 years	8 weeks	21 - 30 kg		Private breeding		Shared	Yes	No	No	2-3 hours	Several times a day	Weekly	Weekly	Several times a day	Daily	Several times a day	Monthly	Monthly	Weekly	Weekly	Monthly	Several times a day		Never	Daily	No	Never	Never	Rarely	Rarely	Some times	Rarely	Always	Often	Often	Never	Never	Rarely
Female	60	Capitol	Apartmental complex	6-10 years	1 dog	Purebred with pedigree	Purebred	Purebred	Bitch	Sterilised	10 years	9 weeks - 6 months	0 - 5 kg		Bred by larger kennel		No	No	No	No	2-3 hours	Several times a day	More rarely	More rarely	Several times a day	Daily	Daily	Several times a day	More rarely	Daily	Daily	Monthly	Daily		Weekly	Weekly	No	Never	Rarely	Never	Never	Rarely	Never	Rarely	Often	Some times	Never	Rarely	Never
Female	59	Mid-Jutland	Country side	>15 years	1 dog	Purebred with pedigree	Purebred	Purebred	Bitch	Intact	2 years	8 weeks	0 - 5 kg		Private breeding		Shared	No	No	No	2-3 hours	Several times a day	Never	Weekly	Several times a day	Weekly	Daily	Weekly	More rarely	Monthly	Monthly	More rarely	More rarely		Several times a day	Several times a day	No	Never	Never	Never	Never	Some times	Some times	Often	Often	Often	Never	Never	Never
Female	67	North Jutland	Country side	>15 years	1 dog	Purebred with pedigree	Purebred	Purebred	Bitch	Intact	7 years	8 weeks	31 - 40 kg		Private breeding		Yes	Yes	Yes	No	2-3 hours	Several times a day	Never	More rarely	Daily	Weekly	Several times a day	Weekly	Monthly	Daily	Monthly	More rarely	Weekly		Daily	Daily	No	Never	Never	Never	Rarely	Never	Some times	Always	Always	Often	Never	Never	Never
Female	69	Zealand	Country side	>15 years	1 dog	Purebred without pedigree	Purebred	Purebred	Male	Sterilised	8 years	8 weeks	11 - 15 kg		Private breeding		Yes	No	No	No	2-3 hours	Several times a day	Daily	Never	Daily	Never	Daily	Weekly	Several times a day	Weekly	Weekly	Daily	Weekly		Several times a day	Several times a day	No	Never	Never	Never	Never	Rarely	Some times	Rarely	Always	Often	Never	Never	Never
Female	40	Mid-Jutland	Country side	11-15 years	2 dogs	Mixed breed, raised in DK	Purebred	Purebred	Bitch	Sterilised	5 years	8 weeks	16 - 20 kg		Private breeding		Yes	Yes	Yes	No	2-3 hours	Several times a day	Never	Never	Daily	Daily	Daily	Daily	Monthly	Monthly	Monthly	More rarely	More rarely		Daily	Several times a day	No	Never	Never	Never	Rarely	Some times	Some times	Rarely	Often	Some times	Never	Never	Never
Female	21	Zealand	Apartmental complex	6-10 years	1 dog	Former stray dog	Mixed	Mixed Type 7	Male	Intact	0-1 years	9 weeks - 6 months	6 - 10 kg	Adopted through Danish organisation		Portugal	Yes	No	No	No	3-4 hours	Several times a day	Never	Several times a day	Several times a day	Several times a day	Several times a day	Weekly	Daily	More rarely	More rarely	More rarely	More rarely		Monthly	Monthly	No	Never	Never	Never	Often	Some times	Some times	Often	Often	Rarely	Never	Never	Never
Female	59	Capitol	House in residential area	>15 years	2 dogs	Purebred with pedigree	Purebred	Purebred	Male	Sterilised	6 years	8 weeks	21 - 30 kg		Private breeding		Yes	Yes	Yes	No	2-3 hours	Several times a day	More rarely	Weekly	Daily	Daily	Daily	Weekly	More rarely	Several times a day	Daily	More rarely	Monthly		Daily	Daily	No	Never	Never	Never	Never	Never	Some times	Never	Often	Some times	Never	Never	Never
Male	42	Capitol	House in residential area	>15 years	1 dog	Purebred with pedigree	Purebred	Purebred	Bitch	Intact	2 years	8 weeks	11 - 15 kg		Private breeding		Shared	No	No	No	2-3 hours	Daily	More rarely	Daily	Daily	More rarely	Daily	More rarely	More rarely	More rarely	Monthly	More rarely	More rarely		Weekly	Never	No	Rarely	Rarely	Never	Never	Rarely	Some times	Often	Always	Some times	Some times	Some times	Never
Female	18	South Denmark	House in residential area	0-2 years	1 dog	Former stray dog	Do not know	Mixed Type 6	Bitch	Sterilised	2 years	1-2 years	6 - 10 kg	Adopted through Danish organisation		Bosnia-Herzegovina	No	Yes, but not with me	Yes, but not with me	No	1-2 hours	Several times a day	Never	Weekly	Daily	Weekly	More rarely	Weekly	Daily	Monthly	Monthly	More rarely	More rarely		Monthly	Daily	No	Never	Never	Never	Some times	Always	Always	Some times	Always	Rarely	Never	Never	Rarely
Female		Capitol	House in residential area	0-2 years	1 dog	Purebred without pedigree	Purebred	Purebred	Male	Intact	2 years	8 weeks	6 - 10 kg		Private breeding		Shared	Yes	No, but did previously	No	2-3 hours	Several times a day	Weekly	Daily	Daily	Weekly	Weekly	Monthly	More rarely	Monthly	Monthly	More rarely	Daily		Several times a day	Daily	No	Never	Never	Some times	Never	Often	Always	Some times	Often	Often	Never	Never	Some times
Female	64	South Denmark	House in residential area	>15 years	1 dog	Purebred with pedigree	Purebred	Purebred	Bitch	Sterilised	5 years	8 weeks	21 - 30 kg		Private breeding		Yes	Yes	No, but did previously	No	1-2 hours	Daily	Never	Daily	Several times a day	Daily	Daily	Weekly	More rarely	Weekly	Monthly	More rarely	More rarely		Daily	Never	No	Never	Never	Never	Never	Never	Never	Some times	Always	Some times	Never	Always	Often
Female	48	Capitol	House in residential area	3-5 years	1 dog	Purebred with pedigree	Purebred	Purebred	Male	Sterilised	4 years	8 weeks	31 - 40 kg		Private breeding		Shared	Yes	Yes	No	2-3 hours	Several times a day	Weekly	Weekly	Daily	Daily	Daily	Daily	Monthly	Weekly	Monthly	Monthly	More rarely		Daily	Weekly	No	Never	Never	Never	Some times	Rarely	Some times	Often	Often	Often	Never	Never	Rarely
Female	50	North Jutland	House in residential area	>15 years	5 dogs	Mixed breed, raised in DK	Mixed	Mixed Type 6	Male	Intact	2 years		0 - 5 kg		Other		Yes	Yes	Train alone	No	2-3 hours	Daily	Daily	More rarely	Daily	Weekly	Weekly	Several times a day	More rarely	More rarely	More rarely	Monthly	More rarely		Monthly	Several times a day	No	Some times	Never	Never	Some times	Some times	Always	Often	Always	Some times	Some times	Never	Never
Female	63	Capitol	House in residential area	11-15 years	3 dogs	Purebred with pedigree	Purebred	Purebred	Bitch	Intact	5 years		21 - 30 kg		Private breeding		Yes	Yes	No	No	1-2 hours	Several times a day	Never	Never	Daily	More rarely	Weekly	Daily	Monthly	Weekly	Monthly	More rarely	Monthly		Daily	Several times a day	No	Never	Never	Never	Do not know	Rarely	Rarely	Some times	Often	Some times	Never	Never	Rarely
Female	39	Mid-Jutland	Country side	6-10 years	1 dog	Purebred with pedigree	Purebred	Purebred	Bitch	Intact	4 years	8 weeks	21 - 30 kg		Private breeding		Yes	Yes	No, but did previously	No	1-2 hours	Daily	Daily	Never	Daily	Weekly	Daily	Weekly	Monthly	Several times a day	Weekly	Monthly	Monthly		Weekly	Monthly	No	Never	Never	Never	Never	Rarely	Some times	Some times	Often	Rarely	Never	Never	Never
Female	23	Zealand	House in residential area	6-10 years	1 dog	Mixed breed, raised in DK	Mixed	Mixed Type 3	Male	Intact	3 years	9 weeks - 6 months	16 - 20 kg		Replacement from private home		Shared	No	No	No	3-4 hours	Daily	Several times a day	Weekly	Several times a day	Several times a day	Several times a day	More rarely	More rarely	Daily	Monthly	Weekly	Weekly		Daily	More rarely	No	Never	Never	Never	Never	Often	Rarely	Often	Some times	Some times	Never	Never	Some times
Female	71	Capitol	Country side	>15 years	3 dogs	Former stray dog	Mixed	Mixed Type 2	Bitch	Sterilised	2 years	9 weeks - 6 months	16 - 20 kg	Adopted through Danish organisation		Greece	Yes	Yes	Yes	No	2-3 hours	Several times a day	Daily	Never	Several times a day	Daily	Daily	Several times a day	More rarely	Weekly	Monthly	More rarely	More rarely		Daily	Several times a day	No	Never	Never	Some times	Never	Some times	Some times	Rarely	Some times	Some times	Never	Never	Some times
Female	37	Capitol	House in residential area	11-15 years	1 dog	Purebred with pedigree	Purebred	Purebred	Bitch	Sterilised	11 years	8 weeks	41 - 50 kg		Bred by larger kennel		Shared	Yes	No, but did previously	No	4-5 hours	Several times a day	Never	Daily	Several times a day	Weekly	Daily	Several times a day	More rarely	Daily	Weekly	Monthly	Monthly		Several times a day	Several times a day	No	Never	Never	Never	Rarely	Rarely	Never	Some times	Some times	Rarely	Never	Never	Never
Female	52	Capitol	House in residential area	3-5 years	1 dog	Purebred without pedigree	Purebred	Purebred	Bitch	Sterilised	5 years	8 weeks	6 - 10 kg		Other		Yes	Yes	Yes	No	3-4 hours	Several times a day	Never	Never	Daily	Daily	Daily	Daily	More rarely	More rarely	Weekly	More rarely	More rarely		Daily	Never	No	Do not know	Do not know	Do not know	Do not know	Do not know	Do not know	Always	Always	Rarely	Do not know	Do not know	Do not know
Female	35	South Denmark	House in residential area	11-15 years	1 dog	Purebred with pedigree	Purebred	Purebred	Bitch	Intact	4 years	8 weeks	16 - 20 kg		Private breeding		Yes	Yes	Yes	No	2-3 hours	Several times a day	Weekly	Daily	Daily	Weekly	Several times a day	Several times a day	More rarely	Daily	Monthly	More rarely	More rarely		Daily	Several times a day	No	Never	Never	Never	Never	Rarely	Rarely	Rarely	Often	Often	Never	Never	Never
Female	57	Capitol	Country side	>15 years	4 dogs	Former stray dog	Mixed	Mixed Type 2	Male	Sterilised	6 years	3-4 years	31 - 40 kg	Adopted through Danish organisation		Romania	Shared	No	No	No	2-3 hours	Daily	Daily	Weekly	Daily	More rarely	Weekly	Daily	Monthly	Weekly	Weekly	More rarely	More rarely		Several times a day	Several times a day	No	Never	Never	Rarely	Some times	Some times	Often	Rarely	Always	Often	Never	Never	Some times
Female	57	Mid-Jutland	Country side	>15 years	1 dog	Purebred without pedigree	Purebred	Purebred	Bitch	Sterilised	8 years	8 weeks	11 - 15 kg		Private breeding		Yes	Yes	No, but did previously	No	3-4 hours	Several times a day	Never	Never	Daily	Daily	Daily	Weekly	More rarely	Daily	Monthly	More rarely	More rarely		Weekly	Weekly	No	Never	Never	Never	Rarely	Some times	Some times	Some times	Often	Often	Never	Never	Never
Female	52	Zealand	Country side	>15 years	1 dog	Former stray dog	Mixed	Mixed Type 2	Male	Sterilised	8 years	6 months - 1 year	41 - 50 kg	Adopted through Danish organisation		Greece	Yes	No	No	No	0.5 hours	Daily	Daily	Never	Weekly	Weekly	More rarely	Weekly	Monthly	Daily	Daily	More rarely	More rarely	Weekly	Daily	Several times a day	No	Never	Never	Never	Never	Never	Rarely	Often	Often	Some times	Never	Never	Never
Female	32	Zealand	Country side	>15 years	4 dogs	Purebred with pedigree	Purebred	Purebred	Male	Intact	2 years	8 weeks	16 - 20 kg		Private breeding		Yes	No	Yes	No	1-2 hours	Weekly	Weekly	Never	Daily	Daily	Daily	Daily	More rarely	Monthly	Monthly	Daily	Monthly		Monthly	Several times a day	No	Never	Never	Never	Never	Never	Some times	Often	Always	Some times	Never	Never	Never
Female	34	Capitol	Apartmental complex	11-15 years	1 dog	Purebred without pedigree	Purebred	Purebred	Bitch	Intact	4 years	8 weeks	21 - 30 kg		Private breeding		Yes	No	Train alone	Yes, without effect	2-3 hours	Several times a day	Never	Daily	Daily	Daily	Daily	Weekly	Monthly	Weekly	Weekly	Daily	Weekly		Several times a day	Daily	No	Never	Never	Never	Never	Rarely	Some times	Some times	Often	Some times	Never	Never	Never
Female	60	South Denmark	House in residential area	>15 years	3 dogs	Purebred with pedigree	Purebred	Purebred	Bitch	Intact	3 years		16 - 20 kg		Other		Yes	Yes	Train alone	No	1-2 hours	Daily	Never	More rarely	Daily	Weekly	Daily	Several times a day	More rarely	Monthly	Weekly	More rarely	More rarely		Weekly	Weekly	No	Never	Never	Never	Some times	Never	Some times	Always	Always	Often	Some times	Some times	Some times
Female	23	Capitol	Apartmental complex	0-2 years	1 dog	Purebred with pedigree	Purebred	Purebred	Bitch	Sterilised	7 years	6-7 years	0 - 5 kg		Bred by larger kennel		Yes	Do not know	No	No	3-4 hours	Several times a day	Never	Never	Daily	Daily	Daily	Weekly	Weekly	Daily	Several times a day	Weekly	Daily		Weekly	Several times a day	No	Rarely	Rarely	Never	Never	Some times	Rarely	Often	Often	Rarely	Rarely	Rarely	Never
Female	53	Mid-Jutland	Apartmental complex	>15 years	1 dog	Purebred with pedigree	Purebred	Purebred	Bitch	Sterilised	13 years	4-5 years	0 - 5 kg		Other		Yes	Do not know	No	Other	>8 hours	Daily	Never	More rarely	Daily	Daily	Daily	Several times a day	Never	Several times a day	Monthly	Weekly	More rarely		Several times a day	Several times a day	No	Some times	Rarely	Do not know	Do not know	Some times	Never	Some times	Some times	Some times	Never	Never	Never
Male	16	South Denmark	Country side	6-10 years	2 dogs	Former stray dog	Purebred	Purebred	Bitch	Sterilised	4 years	1-2 years	51 - 60 kg	Adopted through foreign organisation		Spain	Yes	No	No	No	1-2 hours	Several times a day	Weekly	Daily	Daily	Weekly	Weekly	Monthly	More rarely	Daily	Monthly	Monthly	Daily	Weekly	Several times a day	Several times a day	No	Never	Never	Never	Never	Rarely	Some times	Often	Often	Some times	Never	Never	Never
Female	71	Mid-Jutland	Apartmental complex	11-15 years	1 dog	Purebred without pedigree	Purebred	Purebred	Male	Sterilised	5 years	4-5 years	0 - 5 kg		Replacement from private home		Yes	No	No	No	6-7 hours	Several times a day	Daily	Daily	Several times a day	Daily	Several times a day	Several times a day	Monthly	Monthly	Monthly	More rarely	Monthly		Daily	Several times a day	No	Rarely	Never	Never	Never	Rarely	Rarely	Some times	Often	Some times	Rarely	Never	Never
Female	46	Mid-Jutland	House in residential area	>15 years	1 dog	Purebred with pedigree	Purebred	Purebred	Bitch	Sterilised	3 years	1-2 years	21 - 30 kg		Replacement from private home		Yes	No	Yes	No	3-4 hours	Daily	Never	Never	More rarely	Daily	More rarely	Several times a day	More rarely	Several times a day	Weekly	More rarely	More rarely		Daily	Daily	No	Never	Never	Never	Never	Always	Never	Rarely	Often	Rarely	Never	Never	Never
Female	38	Mid-Jutland	House in residential area	>15 years	3 dogs	Purebred with pedigree	Purebred	Purebred	Bitch	Intact	3 years		21 - 30 kg		Private breeding		Yes	Yes	Yes	No	1-2 hours	Daily	Never	Never	Weekly	Daily	Daily	Weekly	More rarely	Weekly	Monthly	More rarely	More rarely		Daily	Daily	No	Never	Never	Never	Never	Always	Some times	Often	Often	Some times	Never	Never	Never
Female	42	Capitol	Apartmental complex	6-10 years	1 dog	Purebred with pedigree	Purebred	Purebred	Male	Intact	7 years	8 weeks	6 - 10 kg		Private breeding		Yes	Yes	Yes	Yes, with effect	3-4 hours	Several times a day	Daily	More rarely	Daily	Weekly	Daily	Monthly	Monthly	More rarely	Weekly	Weekly	Monthly		Weekly	Weekly	No	Never	Never	Never	Never	Often	Often	Always	Often	Often	Never	Never	Never
Female	26	Capitol	Country side	6-10 years	1 dog	Purebred with pedigree	Purebred	Purebred	Male	Intact	2 years	8 weeks	41 - 50 kg		Private breeding		Yes	Yes	Yes	No	2-3 hours	Daily	Weekly	Monthly	Daily	Several times a day	Daily	Weekly	Monthly	Monthly	More rarely	Monthly	More rarely		Several times a day	Weekly	No	Never	Never	Never	Never	Never	Rarely	Some times	Often	Often	Never	Never	Never
Female	20	South Denmark	Apartmental complex	11-15 years	1 dog	Purebred without pedigree	Purebred	Purebred	Bitch	Intact	14 years		6 - 10 kg		Imported from breeder		Shared	No	No	No	2-3 hours	Daily	Never	More rarely	Monthly	More rarely	More rarely	Several times a day	Weekly	Monthly	Daily	Weekly	Monthly		Daily	Daily	No	Never	Never	Never	Never	Rarely	Often	Often	Always	Often	Rarely	Rarely	Never
Female	54	South Denmark	House in residential area	11-15 years	1 dog	Purebred without pedigree	Purebred	Purebred	Male	Intact	7 years	9 weeks - 6 months	11 - 15 kg		Private breeding		Shared	No	No	No	1-2 hours	Several times a day	More rarely	Weekly	Weekly	Daily	Daily	Weekly	Monthly	Weekly	More rarely	More rarely	Weekly		Weekly	Several times a day	No	Never	Never	Never	Never	Always	Never	Always	Often	Often	Never	Never	Never
Female	50	Capitol	House in residential area	6-10 years	1 dog	Mixed breed, raised in DK	Mixed	Mixed Type unclassified	Male	Sterilised	9 years	8 weeks	6 - 10 kg		Private breeding		Shared	No	No	No	0.5 hours	Daily	Never	Monthly	Daily	Never	Weekly	Monthly	Monthly	Monthly	Monthly	Monthly	Monthly		More rarely	Monthly	No	Never	Never	Never	Some times	Never	Often	Often	Often	Often	Never	Never	Never
Female	58	Capitol	House in residential area	>15 years	2 dogs	Former stray dog	Do not know	Mixed Type 5	Bitch	Intact	6 years	6 months - 1 year	21 - 30 kg	Adopted through foreign organisation		Greece	Shared	No	No	No	1-2 hours	Daily	Never	More rarely	Weekly	Never	Weekly	More rarely	Several times a day	Several times a day	Daily	Monthly	More rarely		Weekly	Several times a day	No	Always	Always	Never	Never	Some times	Never	Rarely	Often	Often	Never	Never	Never
Female	32	Zealand	Country side	11-15 years	5 dogs	Purebred without pedigree	Purebred	Purebred	Bitch	Intact	5 years	8 weeks	31 - 40 kg		Private breeding		Shared	Yes	Train alone	No	2-3 hours	Monthly	Weekly	Never	Daily	Weekly	Never	Monthly	Several times a day	Monthly	Daily	Daily	Weekly		Monthly	Several times a day	No	Never	Never	Rarely	Some times	Rarely	Some times	Some times	Often	Some times	Never	Never	Some times
Female	54	Capitol	House in residential area	11-15 years	2 dogs	Purebred with pedigree	Purebred	Purebred	Bitch	Intact	5 years	8 weeks	16 - 20 kg		Private breeding		Shared	Yes	Yes	No	2-3 hours	Several times a day	More rarely	Never	Weekly	Daily	Daily	Daily	Monthly	Several times a day	Weekly	Monthly	Weekly		Weekly	Several times a day	No	Never	Never	Never	Never	Rarely	Some times	Never	Rarely	Never	Never	Never	Never
Female	51	South Denmark	House in residential area	11-15 years	2 dogs	Mixed breed, raised in DK	Purebred	Purebred	Male	Sterilised	2 years	8 weeks	6 - 10 kg		Private breeding		Yes	No	No	No	1-2 hours	Several times a day	Never	Daily	Daily	Never	Never	Weekly	Daily	Monthly	Monthly	Monthly	Monthly		Weekly	Weekly	No	Never	Never	Never	Rarely	Rarely	Rarely	Often	Often	Often	Never	Never	Never
Male	23	Zealand	Do not wish to respond	0-2 years	1 dog	Purebred without pedigree	Purebred	Purebred	Male	Intact	3 years	6 months - 1 year	0 - 5 kg		Replacement from private home		Shared	Yes, but not with me	Yes, but not with me	No	2-3 hours	Several times a day	Never	Weekly	Weekly	Weekly	Daily	Monthly	More rarely	Several times a day	Weekly	More rarely	Monthly		Several times a day	Several times a day	No	Never	Never	Never	Never	Rarely	Some times	Often	Often	Some times	Often	Rarely	Never
Female	54	South Denmark	Country side	11-15 years	1 dog	Purebred with pedigree	Purebred	Purebred	Bitch	Intact	2 years	8 weeks	11 - 15 kg		Bred by larger kennel		Yes	Yes	No, but did previously	No	2-3 hours	Daily	Weekly	Daily	Daily	Daily	Daily	Daily	Monthly	Weekly	Monthly	Monthly	Weekly		Weekly	Weekly	No	Never	Never	Never	Never	Never	Some times	Some times	Often	Often	Never	Never	Never
Female	50	Capitol	Country side	11-15 years	2 dogs	Former stray dog	Do not know	Mixed Type 1	Bitch	Sterilised	2 years	1-2 years	6 - 10 kg	Adopted through Danish organisation		Romania	Yes	No	No	No	1-2 hours	Daily	Never	More rarely	Several times a day	Daily	Several times a day	Daily	More rarely	More rarely	Monthly	More rarely	Monthly	Weekly	More rarely	Several times a day	No	Rarely	Rarely	Never	Never	Rarely	Often	Often	Always	Often	Rarely	Rarely	Never
Female	38	South Denmark	Country side	>15 years	5 dogs	Purebred with pedigree	Purebred	Purebred	Bitch	Intact	3 years		16 - 20 kg		Other		Yes	Yes	Train alone	Other	1-2 hours	Weekly	Weekly	Never	Weekly	Weekly	Weekly	Several times a day	Monthly	Monthly	Monthly	Weekly	Weekly		Monthly	Monthly	No	Never	Never	Never	Never	Some times	Some times	Always	Always	Often	Never	Never	Rarely
Female	61	Zealand	House in residential area	>15 years	1 dog	Mixed breed, raised in DK	Mixed	Mixed Type 8	Bitch	Sterilised	3 years	1-2 years	21 - 30 kg		Danish shelter		Yes	Do not know	Yes	No	1-2 hours	Daily	Never	More rarely	Daily	Daily	Weekly	Weekly	More rarely	Monthly	Monthly	More rarely	More rarely		Several times a day	Daily	No	Never	Never	Never	Some times	Rarely	Rarely	Always	Often	Often	Never	Never	Never
Female	68	South Denmark	House in residential area	11-15 years	1 dog	Purebred without pedigree	Purebred	Purebred	Male	Intact	3 years	8 weeks	6 - 10 kg		Private breeding		Yes	No	No	No	>8 hours	Several times a day	Never	Several times a day	Several times a day	Never	Daily	Weekly	Weekly	Weekly	Monthly	More rarely	Weekly		Several times a day	Several times a day	No	Rarely	Never	Never	Never	Never	Rarely	Never	Some times	Some times	Never	Never	Never
Male	52	Capitol	House in residential area	>15 years	1 dog	Purebred with pedigree	Purebred	Purebred	Male	Intact	5 years	9 weeks - 6 months	21 - 30 kg		Private breeding		No	Yes	Yes	No	1-2 hours	Several times a day	Weekly	Weekly	Weekly	Weekly	Weekly	Monthly	More rarely	Weekly	Weekly	More rarely	Weekly		Monthly	Daily	No	Never	Never	Never	Rarely	Never	Some times	Some times	Some times	Some times	Never	Never	Never
Female	39	Capitol	House in residential area	>15 years	1 dog	Purebred with pedigree	Purebred	Purebred	Male	Intact	0-1 years	8 weeks	6 - 10 kg		Private breeding		Shared	Yes, but not with me	No	No	2-3 hours	Several times a day	Never	Daily	Daily	Daily	Daily	Weekly	Monthly	More rarely	More rarely	Monthly	Weekly		Weekly	Daily	No	Rarely	Never	Some times	Some times	Often	Often	Some times	Some times	Some times	Never	Never	Some times
Female	57	Zealand	Country side	6-10 years	1 dog	Mixed breed, raised in DK	Mixed	Mixed Type 7	Bitch	Intact	7 years	8 weeks	21 - 30 kg		Private breeding		Yes	Yes, but not with me	No	No	1-2 hours	Daily	More rarely	Daily	Daily	Monthly	Daily	Weekly	Monthly	Daily	Monthly	Monthly	Monthly		Several times a day	Daily	No	Never	Never	Never	Often	Some times	Often	Often	Often	Often	Never	Never	Never
Female	44	Capitol	Apartmental complex	11-15 years	1 dog	Purebred without pedigree	Purebred	Purebred	Male	Intact	1 year	8 weeks	11 - 15 kg		Private breeding		Shared	Yes	Yes, but not with me	No	5-6 hours	Several times a day	Never	Weekly	Several times a day	Several times a day	Several times a day	Daily	Monthly	Weekly	Monthly	Monthly	Monthly		Several times a day	Several times a day	No	Never	Never	Never	Rarely	Never	Rarely	Often	Often	Often	Never	Never	Never
Female	57	Zealand	House in residential area	3-5 years	1 dog	Purebred with pedigree	Purebred	Purebred	Male	Intact	3 years	9 weeks - 6 months	16 - 20 kg		Private breeding		Yes	Yes	No	No	2-3 hours	Several times a day	More rarely	Weekly	Weekly	Weekly	Several times a day	Monthly	Monthly	Daily	Weekly	Monthly	Monthly		Monthly	Daily	No	Never	Never	Never	Rarely	Some times	Rarely	Often	Often	Some times	Never	Never	Never
Female	41	Mid-Jutland	Country side	>15 years	2 dogs	Purebred with pedigree	Purebred	Purebred	Bitch	Intact	2 years	8 weeks	21 - 30 kg		Private breeding		Shared	No	Train alone	No	1-2 hours	Monthly	Never	Weekly	Daily	Daily	Daily	Monthly	Monthly	Weekly	Monthly	Monthly	More rarely		More rarely	Daily	No	Never	Never	Never	Never	Never	Often	Always	Always	Some times	Never	Never	Never
Female	50	Zealand	Country side	>15 years	3 dogs	Purebred with pedigree	Purebred	Purebred	Male	Intact	8 years	8 weeks	11 - 15 kg		Private breeding		Yes	No	No, but did previously	No	1-2 hours	Several times a day	Never	Never	Daily	More rarely	Never	Weekly	More rarely	Weekly	Monthly	More rarely	More rarely		Weekly	Several times a day	No	Never	Never	Never	Never	Never	Always	Always	Always	Often	Never	Never	Never
Female	21	South Denmark	Apartmental complex	>15 years	1 dog	Mixed breed, raised in DK	Mixed	Mixed Type 3	Bitch	Intact	8 years	8 weeks	21 - 30 kg		Replacement from private home		Shared	Yes, but not with me	No, but did previously	No	3-4 hours	Daily	Weekly	More rarely	More rarely	Several times a day	Weekly	Daily	More rarely	Daily	Several times a day	Monthly	Weekly		More rarely	Daily	No	Never	Never	Some times	Never	Often	Always	Rarely	Often	Always	Never	Never	Some times
Female	38	South Denmark	House in residential area	>15 years	1 dog	Purebred with pedigree	Purebred	Purebred	Male	Intact	5 years	8 weeks	51 - 60 kg		Private breeding		Shared	Yes	No, but did previously	No	4-5 hours	Several times a day	Never	Weekly	Several times a day	Weekly	Daily	Daily	Monthly	Weekly	Monthly	More rarely	Weekly		Daily	Several times a day	No	Never	Never	Never	Never	Some times	Rarely	Some times	Often	Often	Never	Never	Never
Female	42	Capitol	House in residential area	3-5 years	1 dog	Purebred with pedigree	Purebred	Purebred	Male	Intact	1 year	8 weeks	21 - 30 kg		Private breeding		Yes	Yes	No, but did previously	No	1-2 hours	Several times a day	More rarely	Monthly	Several times a day	Weekly	Monthly	Monthly	Weekly	More rarely	Monthly	More rarely	Several times a day		Several times a day	Several times a day	No	Never	Never	Never	Never	Never	Some times	Always	Always	Never	Never	Never	Never
Female	25	Capitol	Apartmental complex	>15 years	1 dog	Mixed breed, raised in DK	Mixed	Mixed Type 7	Male	Sterilised	4 years	8 weeks	6 - 10 kg		Private breeding		Yes	Yes	No	No	2-3 hours	Several times a day	Weekly	Never	Daily	More rarely	Weekly	Daily	Monthly	Daily	Monthly	Weekly	More rarely		More rarely	Several times a day	No	Never	Never	Never	Rarely	Some times	Rarely	Some times	Often	Some times	Never	Never	Rarely
Female	22	Capitol	House in residential area	11-15 years	1 dog	Purebred with pedigree	Purebred	Purebred	Male	Intact	3 years	9 weeks - 6 months	61 - 70 kg		Danish shelter		No	Yes, but not with me	Yes, but not with me	No	1-2 hours	Daily	Never	Daily	Daily	Weekly	Daily	More rarely	Never	Several times a day	Monthly	Monthly	Several times a day		Never	Several times a day	No	Never	Never	Never	Never	Often	Always	Often	Often	Often	Rarely	Never	Never
Female	80	Capitol	House in residential area	>15 years	2 dogs	Purebred with pedigree	Purebred	Purebred	Bitch	Intact	9 years	8 weeks	41 - 50 kg		Bred by larger kennel		Shared	Yes	Yes	No	2-3 hours	Several times a day	Never	Daily	Several times a day	Weekly	Daily	Weekly	More rarely	Daily	Monthly	More rarely	More rarely		Monthly	Several times a day	No	Never	Never	Never	Never	Often	Rarely	Often	Always	Often	Never	Never	Never
Female	23	Capitol	Apartmental complex	>15 years	2 dogs	Former stray dog	Mixed	Mixed Type 2	Male	Sterilised	2 years	6 months - 1 year	6 - 10 kg	Adopted through Danish organisation		Portugal	Yes	Yes	No, but did previously	Yes, without effect	2-3 hours	Several times a day	Weekly	Never	Weekly	Weekly	Weekly	Monthly	Weekly	Weekly	Several times a day	More rarely	Daily		Daily	Daily	No	Never	Never	Never	Never	Never	Rarely	Rarely	Often	Some times	Never	Never	Never
Female	40	Capitol	Apartmental complex	11-15 years	1 dog	Purebred with pedigree	Purebred	Purebred	Male	Sterilised	4 years	9 weeks - 6 months	11 - 15 kg		Private breeding		Yes	Yes	Train alone	No	3-4 hours	Several times a day	Never	Never	Weekly	Several times a day	Several times a day	Daily	Monthly	Weekly	Daily	Monthly	More rarely		Weekly	Several times a day	No	Never	Never	Never	Rarely	Rarely	Some times	Often	Often	Often	Never	Never	Never
Female	45	Capitol	House in residential area	3-5 years	2 dogs	Mixed breed, raised in DK	Mixed	Mixed Type 9	Bitch	Sterilised	3 years	9 weeks - 6 months	31 - 40 kg		Danish shelter		Yes	Yes	No, but did previously	No	1-2 hours	Several times a day	Never	Weekly	Weekly	Never	Daily	Monthly	Monthly	Daily	Monthly	More rarely	More rarely		Daily	Monthly	No	Never	Never	Never	Never	Rarely	Some times	Always	Often	Often	Never	Never	Rarely
Female	21	Capitol	Apartmental complex	6-10 years	1 dog	Purebred with pedigree	Purebred	Purebred	Bitch	Intact	6 years	8 weeks	6 - 10 kg		Private breeding		Shared	Yes	Train alone	No	3-4 hours	Several times a day	Daily	More rarely	Several times a day	Daily	Weekly	Weekly	More rarely	Monthly	Monthly	More rarely	More rarely		Weekly	Several times a day	No	Always	Rarely	Never	Rarely	Some times	Some times	Often	Always	Some times	Rarely	Rarely	Never
Female	43	Capitol	House in residential area	0-2 years	1 dog	Purebred with pedigree	Purebred	Purebred	Male	Intact	1 year	8 weeks	16 - 20 kg		Private breeding		Yes	Yes	No, but did previously	No	2-3 hours	Several times a day	More rarely	Weekly	Several times a day	Several times a day	Daily	Weekly	Weekly	Weekly	More rarely	Weekly	Weekly		Daily	Daily	No	Never	Never	Never	Never	Never	Never	Always	Often	Often	Never	Never	Never
Male	28	Capitol	Apartmental complex	3-5 years	1 dog	Former stray dog	Mixed	Mixed Type unclassified	Bitch	Sterilised	2 years	9 weeks - 6 months	6 - 10 kg	Adopted through Danish organisation		Greece	Shared	Yes, but not with me	Yes, but not with me	Yes, without effect	4-5 hours	Several times a day	Weekly	Daily	Several times a day	Weekly	Several times a day	More rarely	Weekly	Several times a day	More rarely	Monthly	Monthly	More rarely	Daily	Several times a day	No	Rarely	Never	Rarely	Often	Some times	Often	Never	Always	Some times	Rarely	Never	Rarely
Female	36	Mid-Jutland	House in residential area	>15 years	1 dog	Purebred with pedigree	Purebred	Purebred	Male	Intact	1 year	9 weeks - 6 months	6 - 10 kg		Private breeding		Shared	Yes	Train alone	No	2-3 hours	Several times a day	Weekly	Daily	Several times a day	Daily	Several times a day	Weekly	Weekly	Weekly	Monthly	Monthly	Monthly		Weekly	Weekly	No	Never	Never	Never	Rarely	Rarely	Rarely	Some times	Often	Some times	Never	Never	Never
Female	51	Capitol	House in residential area	11-15 years	2 dogs	Purebred without pedigree	Purebred	Purebred	Bitch	Intact	10 years	8 weeks	21 - 30 kg		Replacement from private home		Shared	Yes	Yes	No	2-3 hours	Several times a day	Weekly	Daily	Several times a day	Daily	Daily	Daily	More rarely	Daily	Monthly	More rarely	More rarely		Never	Never	No	Never	Rarely	Never	Never	Some times	Always	Do not know	Do not know	Do not know	Often	Do not know	Do not know
Female	65	Mid-Jutland	Apartmental complex	>15 years	1 dog	Purebred with pedigree	Purebred	Purebred	Male	Intact	2 years	8 weeks	6 - 10 kg		Private breeding		Yes	Yes	Yes	No	2-3 hours	Several times a day	Never	Several times a day	Several times a day	Weekly	Daily	Weekly	More rarely	Weekly	Monthly	More rarely	Monthly		Daily	Several times a day	No	Never	Never	Never	Never	Some times	Some times	Some times	Often	Some times	Never	Never	Never
Female	48	South Denmark	Country side	>15 years	7 dogs	Purebred with pedigree	Purebred	Purebred	Male	Intact	2 years	9 weeks - 6 months	6 - 10 kg		Bred by larger kennel		Yes	Yes	No, but did previously	No	1-2 hours	Monthly	Never	Never	Daily	More rarely	Weekly	Several times a day	Monthly	Weekly	Weekly	More rarely	More rarely		Monthly	Several times a day	No	Some times	Never	Never	Never	Some times	Often	Often	Often	Often	Never	Never	Never
Male	37	South Denmark	Country side	6-10 years	3 dogs	Mixed breed, raised in DK	Purebred	Purebred	Male	Sterilised	7 years	8 weeks	11 - 15 kg		Other		Shared	No	No	No	1-2 hours	Several times a day	Never	More rarely	Daily	More rarely	More rarely	Monthly	Daily	Daily	Weekly	More rarely	Weekly		Daily	Monthly	No	Rarely	Never	Never	Never	Some times	Often	Some times	Often	Some times	Some times	Never	Never
Female		Mid-Jutland	House in residential area	>15 years	1 dog	Purebred with pedigree	Purebred	Purebred	Bitch	Intact	3 years	8 weeks	21 - 30 kg		Private breeding		No	Yes, but not with me	No	Other	2-3 hours	Several times a day	Never	Daily	Daily	Weekly	Daily	Several times a day	Monthly	Weekly	Monthly	More rarely	Weekly		Several times a day	Daily	No	Never	Never	Rarely	Some times	Rarely	Rarely	Often	Often	Often	Never	Never	Rarely
Female	19	Zealand	Country side	0-2 years	1 dog	Former stray dog	Mixed	Mixed Type 1	Male	Intact	0-1 years	8 weeks	6 - 10 kg	Picked from foreign shelter		Greece	Shared	No	No	No	3-4 hours	Several times a day	Daily	Daily	Several times a day	Weekly	Several times a day	Weekly	More rarely	Monthly	More rarely	More rarely	Weekly		Daily	Monthly	No	Never	Never	Never	Some times	Never	Often	Always	Often	Some times	Never	Never	Never
Male		South Denmark	Apartmental complex	0-2 years	1 dog	Purebred without pedigree	Purebred	Purebred	Male	Intact	0-1 years	8 weeks	11 - 15 kg		Private breeding		Shared	Yes	Yes	No	1-2 hours	Daily	More rarely	Daily	Several times a day	Weekly	Several times a day	Monthly	Monthly	Monthly	Monthly	Weekly	More rarely		Never	Never	No	Rarely	Rarely	Some times	Never	Some times	Never	Often	Often	Some times	Rarely	Rarely	Rarely
Female	44	Capitol	Apartmental complex	11-15 years	1 dog	Purebred with pedigree	Purebred	Purebred	Bitch	Intact	0-1 years	9 weeks - 6 months	6 - 10 kg		Private breeding		Yes	No	No	No	3-4 hours	Several times a day	Never	Daily	Several times a day	Never	Weekly	Monthly	Monthly	More rarely	Monthly	Daily	Weekly	More rarely	Daily	Weekly	No	Never	Never	Rarely	Some times	Rarely	Rarely	Often	Often	Often	Never	Never	Rarely
Female	54	North Jutland	House in residential area	>15 years	2 dogs	Mixed breed, raised in DK	Purebred	Purebred	Bitch	Intact	7 years	8 weeks	11 - 15 kg		Private breeding		Yes	Yes	No, but did previously	No	1-2 hours	Weekly	Never	Weekly	Daily	Weekly	Daily	More rarely	More rarely	Monthly	Monthly	Monthly	Daily		Monthly	Several times a day	No	Rarely	Rarely	Never	Never	Never	Never	Often	Always	Often	Rarely	Rarely	Never
Female	23	Mid-Jutland	House in residential area	3-5 years	1 dog	Purebred with pedigree	Purebred	Purebred	Bitch	Intact	5 years	3-4 years	11 - 15 kg		Replacement from private home		Yes	Yes, but not with me	Yes	No	1-2 hours	Several times a day	Weekly	Weekly	Weekly	Several times a day	More rarely	Several times a day	Monthly	Several times a day	Daily	More rarely	Daily		Several times a day	Several times a day	No	Never	Never	Never	Never	Never	Never	Rarely	Often	Rarely	Never	Never	Never
Female	36	South Denmark	Country side	3-5 years	2 dogs	Mixed breed, raised in DK	Purebred	Purebred	Bitch	Sterilised	5 years	8 weeks	16 - 20 kg		Private breeding		Shared	Yes, but not with me	Yes	No	1-2 hours	Daily	More rarely	More rarely	Several times a day	Weekly	Daily	Monthly	Monthly	Monthly	Monthly	Monthly	More rarely		Weekly	Weekly	No	Never	Never	Some times	Often	Rarely	Rarely	Often	Often	Some times	Never	Never	Some times
Female	50	Mid-Jutland	Country side	>15 years	1 dog	Mixed breed, raised in DK	Mixed	Mixed Type 9	Male	Intact	5 years	8 weeks	51 - 60 kg		Private breeding		Yes	No	No	No	2-3 hours	Several times a day	More rarely	More rarely	Weekly	More rarely	Several times a day	Monthly	Daily	Daily	Monthly	More rarely	Weekly		Weekly	Daily	No	Never	Never	Never	Never	Rarely	Rarely	Often	Often	Often	Never	Never	Never
Female		Zealand	Country side	>15 years	2 dogs	Purebred with pedigree	Purebred	Purebred	Male	Intact	5 years	8 weeks	6 - 10 kg		Private breeding		Shared	No	No	No	4-5 hours	Weekly	Weekly	Daily	Daily	Weekly	Weekly	Several times a day	Monthly	Monthly	Weekly	Daily	Daily		Monthly	Several times a day	No	Never	Never	Never	Never	Never	Rarely	Never	Some times	Never	Never	Never	Never
Female	49	South Denmark	House in residential area	11-15 years	1 dog	Purebred without pedigree	Purebred	Purebred	Male	Sterilised	12 years	8 weeks	11 - 15 kg		Private breeding		Yes	No	No	No	1-2 hours	Weekly	Never	Never	Daily	More rarely	Weekly	Daily	Monthly	Several times a day	Daily	Weekly	More rarely		Never	Several times a day	No	Never	Never	Never	Never	Some times	Often	Often	Often	Often	Never	Never	Never
Female	54	Mid-Jutland	House in residential area	>15 years	1 dog	Purebred with pedigree	Purebred	Purebred	Bitch	Sterilised	2 years	8 weeks	21 - 30 kg		Private breeding		Yes	Yes	Yes	No	3-4 hours	Several times a day	Never	Never	Several times a day	Weekly	Several times a day	Weekly	Monthly	Weekly	Monthly	More rarely	More rarely		Several times a day	Daily	No	Never	Never	Never	Never	Never	Rarely	Some times	Often	Some times	Never	Never	Never
Female	29	North Jutland	Country side	>15 years	2 dogs	Purebred with pedigree	Purebred	Purebred	Male	Intact	3 years	8 weeks	31 - 40 kg		Private breeding		Yes	Yes	Yes	No	2-3 hours	Several times a day	More rarely	Never	Several times a day	Daily	Daily	Weekly	Monthly	Weekly	Monthly	Monthly	Daily		Weekly	Weekly	No	Never	Never	Never	Rarely	Rarely	Rarely	Often	Often	Often	Never	Never	Never
Female	25	Mid-Jutland	Country side	6-10 years	2 dogs	Mixed breed, raised in DK	Mixed	Mixed Type 6	Bitch	Sterilised	10 years	8 weeks	11 - 15 kg		Private breeding		Yes	Yes	No, but did previously	No	2-3 hours	Daily	Never	More rarely	Several times a day	Daily	Daily	Weekly	More rarely	Weekly	Monthly	More rarely	Monthly		Monthly	Weekly	No	Never	Never	Never	Never	Never	Rarely	Often	Often	Often	Never	Never	Never
Female	43	Zealand	House in residential area	11-15 years	2 dogs	Purebred with pedigree	Purebred	Purebred	Bitch	Sterilised	8 years	9 weeks - 6 months	21 - 30 kg		Private breeding		Shared	Yes	Yes	No	2-3 hours	Several times a day	Never	Never	Several times a day	Weekly	Daily	Daily	More rarely	Several times a day	Weekly	Monthly	More rarely		Daily	Several times a day	No	Never	Never	Never	Rarely	Never	Rarely	Rarely	Often	Often	Never	Never	Never
Female	14	South Denmark	House in residential area	11-15 years	1 dog	Purebred without pedigree	Purebred	Purebred	Bitch	Intact	11 years		Do not know		Replacement from private home		Shared	No	No	No	2-3 hours	Several times a day	Daily	Several times a day	Several times a day	More rarely	Weekly	Daily	More rarely	Weekly	More rarely	Weekly	Weekly		Never	Several times a day	No	Never	Never	Rarely	Never	Some times	Often	Often	Often	Often	Never	Never	Never
Female	55	South Denmark	House in residential area	>15 years	2 dogs	Purebred without pedigree	Purebred	Purebred	Male	Sterilised	3 years	9 weeks - 6 months	11 - 15 kg		Private breeding		Shared	No	No	No	1-2 hours	Several times a day	Never	More rarely	Daily	Weekly	Never	Weekly	More rarely	Monthly	Monthly	More rarely	More rarely		More rarely	Several times a day	No	Never	Never	Never	Never	Never	Some times	Some times	Often	Some times	Rarely	Rarely	Never
Female	46	South Denmark	Country side	6-10 years	3 dogs	Former stray dog	Mixed	Mixed Type unclassified	Male	Sterilised	7 years	6-7 years	11 - 15 kg	Adopted through Danish organisation		Bosnia-Herzegovina	Yes	No	No	No	2-3 hours	Several times a day	Never	Never	Daily	Weekly	Monthly	Weekly	Never	Daily	Daily	More rarely	More rarely		Several times a day	Several times a day	No	Never	Never	Never	Never	Never	Some times	Often	Often	Some times	Never	Never	Never
Female	50	Mid-Jutland	Country side	>15 years	2 dogs	Purebred with pedigree	Purebred	Purebred	Bitch	Sterilised	4 years		51 - 60 kg		Other		Yes	Yes	No, but did previously	No	1-2 hours	Daily	More rarely	Never	Daily	Weekly	Weekly	Several times a day	More rarely	Several times a day	Monthly	Monthly	More rarely		Monthly	Several times a day	No	Never	Never	Never	Never	Never	Never	Always	Always	Often	Never	Never	Never
Female	19	Mid-Jutland	Country side	6-10 years	1 dog	Purebred without pedigree	Purebred	Purebred	Male	Intact	0-1 years		0 - 5 kg		Private breeding		Yes	No	No	No	4-5 hours	Daily	More rarely	Several times a day	Several times a day	Never	Daily	Daily	Several times a day	More rarely	More rarely	More rarely	More rarely		More rarely	Several times a day	No	Rarely	Rarely	Never	Rarely	Always	Often	Always	Some times	Some times	Rarely	Rarely	Never
Female	36	South Denmark	House in residential area	>15 years	3 dogs	Purebred with pedigree	Purebred	Purebred	Bitch	Intact	5 years	8 weeks	21 - 30 kg		Imported from breeder		Yes	Yes	Yes	No	2-3 hours	Monthly	More rarely	Daily	Daily	Daily	Several times a day	Monthly	More rarely	Monthly	Monthly	Monthly	More rarely		Monthly	Weekly	No	Never	Never	Never	Never	Never	Some times	Always	Always	Often	Never	Never	Rarely
Female	44	Capitol	Apartmental complex	>15 years	1 dog	Purebred without pedigree	Purebred	Purebred	Male	Intact	5 years	9 weeks - 6 months	11 - 15 kg		Private breeding		Yes	No	No	No	2-3 hours	Several times a day	Weekly	Weekly	Daily	Weekly	Daily	Several times a day	Monthly	Weekly	More rarely	Weekly	Weekly		Daily	Several times a day	No	Never	Never	Never	Some times	Rarely	Rarely	Often	Always	Some times	Never	Never	Never
Female	57	Capitol	House in residential area	0-2 years	1 dog	Former stray dog	Mixed	Mixed Type 6	Male	Intact	2 years	9 weeks - 6 months	6 - 10 kg	Adopted through Danish organisation		Greece	Yes	Yes	No, but did previously	No	2-3 hours	Several times a day	More rarely	Several times a day	Several times a day	Weekly	Daily	Monthly	More rarely	Several times a day	Monthly	Monthly	Daily	Weekly	Monthly	Several times a day	No	Always	Never	Never	Never	Rarely	Some times	Always	Often	Some times	Never	Never	Never
Female	26	Mid-Jutland	House in residential area	6-10 years	1 dog	Mixed breed, raised in DK	Mixed	Mixed Type 7	Male	Intact	0-1 years	9 weeks - 6 months	11 - 15 kg		Private breeding		Yes	Yes	Yes		3-4 hours	Several times a day	Daily	Weekly	Daily	Daily	Several times a day	Daily	Weekly	Monthly	More rarely	Monthly	Weekly		Monthly	Weekly	No	Never	Never	Never	Never	Some times	Often	Some times	Often	Some times	Rarely	Rarely	Rarely
Female	63	Mid-Jutland	House in residential area	>15 years	2 dogs	Purebred with pedigree	Purebred	Purebred	Bitch	Sterilised	4 years	8 weeks	11 - 15 kg		Private breeding		Shared	Yes	Yes	No	2-3 hours	Several times a day	Weekly	Monthly	Daily	Weekly	Daily	Daily	Monthly	More rarely	Monthly	Never	More rarely		More rarely	Daily	No	Never	Never	Never	Never	Never	Rarely	Often	Often	Often	Rarely	Never	Never
Female	38	Capitol	House in residential area	3-5 years	1 dog	Purebred without pedigree	Purebred	Purebred	Bitch	Intact	2 years	9 weeks - 6 months	6 - 10 kg		Private breeding		Shared	No	No	No	1-2 hours	Several times a day	Monthly	More rarely	Several times a day	Never	Never	Daily	More rarely	Monthly	Monthly	More rarely	Weekly		Weekly	Several times a day	No	Never	Never	Never	Never	Never	Rarely	Some times	Often	Often	Never	Never	Never
Female	20	South Denmark	House in residential area	3-5 years	1 dog	Mixed breed, raised in DK	Mixed	Mixed Type 9	Bitch	Sterilised	3 years	9 weeks - 6 months	21 - 30 kg		Private breeding		Yes	No	No	No	4-5 hours	Several times a day	Weekly	More rarely	Several times a day	Weekly	Daily	Daily	More rarely	Daily	Monthly	More rarely	Weekly		Weekly	Several times a day	No	Never	Never	Never	Never	Never	Rarely	Some times	Some times	Some times	Never	Never	Never
Male	39	Zealand	Country side	>15 years	5 dogs	Purebred with pedigree	Purebred	Purebred	Bitch	Intact	5 years	8 weeks	11 - 15 kg		Imported from breeder		Shared	Yes	No, but did previously	No	1-2 hours	Daily	Never	Never	Never	Daily	Daily	Weekly	Daily	Several times a day	Monthly	Monthly	More rarely		Monthly	Several times a day	No	Never	Never	Never	Never	Some times	Never	Some times	Often	Some times	Never	Never	Never
Female	55	South Denmark	House in residential area	>15 years	1 dog	Mixed breed, raised in DK	Mixed	Mixed Type 2	Male	Sterilised	8 years	6 months - 1 year	21 - 30 kg		Replacement from private home		Yes	Yes, but not with me	No	No	1-2 hours	Several times a day	Never	More rarely	More rarely	More rarely	Weekly	Weekly	Monthly	Weekly	Daily	More rarely	Daily		Weekly	Several times a day	No	Never	Never	Never	Never	Some times	Some times	Some times	Often	Often	Never	Never	Never
Female	52	Zealand	House in residential area	>15 years	1 dog	Former stray dog	Do not know	Mixed Type 1	Bitch	Sterilised	6 years	6 months - 1 year	11 - 15 kg	Found on street		Greece	Yes	No	No, but did previously		2-3 hours	Several times a day	Never	More rarely	Weekly	More rarely	Daily	Weekly	Monthly	More rarely	Monthly	More rarely	More rarely		Daily	Several times a day	No	Never	Never	Never	Never	Rarely	Some times	Some times	Always	Some times	Never	Never	Never
Female	58	Capitol	House in residential area	>15 years	2 dogs	Purebred without pedigree	Purebred	Purebred	Bitch	Intact	12 years	8 weeks	6 - 10 kg		Private breeding		Yes	Yes	No	No	1-2 hours	Daily	More rarely	Never	Weekly	More rarely	Weekly	More rarely	Several times a day	More rarely	Weekly	Daily	More rarely		More rarely	Daily	No	Often	Rarely	Never	Never	Often	Often	Rarely	Often	Often	Rarely	Never	Never
Male	43	Capitol	Apartmental complex	11-15 years	1 dog	Purebred with pedigree	Purebred	Purebred	Male	Intact	1 year	8 weeks	11 - 15 kg		Private breeding		Shared	Yes	Yes	No	>8 hours	Several times a day	Daily	Weekly	Several times a day	Daily	Daily	Monthly	Weekly	Monthly	Monthly	Monthly	Weekly		Weekly	Monthly	No	Always	Always	Rarely	Some times	Some times	Some times	Often	Often	Some times	Rarely	Never	Rarely
Female	57	Capitol	Country side	>15 years	3 dogs	Purebred with pedigree	Purebred	Purebred	Bitch	Intact	2 years		6 - 10 kg		Other		Yes	No	No	No	1-2 hours	Weekly	Never	Never	Daily	Never	Daily	Daily	More rarely	Monthly	Weekly	Daily	Daily		More rarely	Monthly	No	Rarely	Rarely	Never	Never	Some times	Some times	Always	Often	Often	Rarely	Rarely	Never
Female	44	Mid-Jutland	House in residential area	6-10 years	1 dog	Purebred with pedigree	Purebred	Purebred	Male	Intact	3 years	9 weeks - 6 months	6 - 10 kg		Private breeding		Yes	Yes	No	No	1-2 hours	Several times a day	Never	Never	Several times a day	More rarely	Daily	Monthly	Monthly	Monthly	Monthly	More rarely	Weekly		Never	Several times a day	No	Never	Never	Never	Never	Some times	Rarely	Often	Often	Never	Never	Never	Never
Male	23	Capitol	Apartmental complex	0-2 years	1 dog	Purebred without pedigree	Purebred	Purebred	Male	Intact	2 years	8 weeks	51 - 60 kg		Private breeding		Yes	Yes	Train alone	No	2-3 hours	Several times a day	More rarely	Several times a day	Several times a day	Daily	Daily	Weekly	Monthly	Several times a day	More rarely	More rarely	More rarely		Several times a day	Daily	No	Never	Never	Never	Never	Some times	Rarely	Always	Often	Some times	Never	Never	Never
Female	58	North Jutland	House in residential area	>15 years	1 dog	Purebred with pedigree	Purebred	Purebred	Male	Sterilised	9 years	8 weeks	31 - 40 kg		Private breeding		Shared	Yes	Yes		1-2 hours	Several times a day	Never	Weekly	Daily	Weekly	More rarely	Daily	More rarely	Several times a day	Weekly	More rarely	More rarely		Weekly	Daily	No	Never	Never	Never	Never	Some times	Rarely	Some times	Some times	Some times	Never	Never	Never
Female	48	Zealand	Country side	>15 years	2 dogs	Purebred with pedigree	Purebred	Purebred	Male	Intact	3 years	8 weeks	31 - 40 kg		Imported from breeder		Yes	Yes	No, but did previously	No	1-2 hours	Several times a day	Never	More rarely	Several times a day	Weekly	Weekly	Monthly	Monthly	More rarely	More rarely	More rarely	Monthly		Daily	Daily	No	Never	Never	Rarely	Rarely	Often	Some times	Often	Some times	Often	Do not know	Do not know	Do not know
Female	36	North Jutland	Country side	>15 years	4 dogs	Mixed breed, raised in DK	Mixed	Mixed Type 1	Bitch	Sterilised	7 years		6 - 10 kg		Other		Yes	No	No	No	2-3 hours	Never	Never	Never	Never	Never	Never	Weekly	More rarely	Daily	Daily	Several times a day	Several times a day		Never	Several times a day	No	Never	Never	Never	Never	Never	Rarely	Often	Often	Often	Do not know	Do not know	Do not know
Male	43	Mid-Jutland	Apartmental complex	3-5 years	1 dog	Purebred without pedigree	Purebred	Purebred	Male	Sterilised	3 years	8 weeks	11 - 15 kg		Private breeding		Yes	Yes	No	No	1-2 hours	Daily	Never	Weekly	Daily	Never	Weekly	Daily	Monthly	Monthly	Monthly	Monthly	Monthly		More rarely	Never	No	Never	Never	Never	Never	Rarely	Some times	Often	Always	Often	Never	Never	Never
Female	43	Capitol	House in residential area	>15 years	1 dog	Purebred with pedigree	Purebred	Purebred	Bitch	Intact	6 years		21 - 30 kg		Other		Yes	Yes	Yes	No	2-3 hours	Several times a day	More rarely	More rarely	Weekly	Daily	Daily	Weekly	Monthly	Daily	Daily	More rarely	More rarely	Weekly	Daily	Several times a day	No	Never	Never	Never	Never	Never	Some times	Some times	Some times	Some times	Never	Never	Never
Female	24	South Denmark	Country side	3-5 years	1 dog	Purebred without pedigree	Purebred	Purebred	Bitch	Sterilised	4 years	8 weeks	6 - 10 kg		Private breeding		Yes	Yes	Yes	No	1-2 hours	Weekly	Never	Never	Daily	Daily	Several times a day	Weekly	Monthly	More rarely	Monthly	Several times a day	Monthly		Monthly	Several times a day	No	Never	Never	Never	Never	Rarely	Often	Some times	Often	Rarely	Never	Never	Rarely
Female	41	Capitol	Country side	>15 years	2 dogs	Purebred with pedigree	Purebred	Purebred	Bitch	Intact	3 years	8 weeks	11 - 15 kg		Private breeding		Yes	Yes	No, but did previously	No	1-2 hours	Several times a day	More rarely	Weekly	Daily	Daily	Several times a day	Several times a day	More rarely	Daily	Monthly	Weekly	Monthly		Several times a day	Several times a day	No	Never	Never	Never	Rarely	Never	Rarely	Some times	Often	Rarely	Never	Never	Never
Female	55	South Denmark	House in residential area	>15 years	2 dogs	Former stray dog	Mixed	Mixed Type 7	Male	Sterilised	5 years	2-3 years	31 - 40 kg	Adopted through Danish organisation		Romania	Yes	No	No	Yes, with effect	2-3 hours	Daily	Never	Never	Several times a day	Never	Daily	Several times a day	More rarely	Several times a day	Daily	Weekly	More rarely		Monthly	Daily	No	Never	Never	Never	Never	Some times	Often	Rarely	Rarely	Often	Never	Never	Never
Female	59	Zealand	Country side	>15 years	3 dogs	Former stray dog	Mixed	Mixed Type 7	Male	Sterilised	2 years	9 weeks - 6 months	6 - 10 kg	Adopted through Danish organisation		Greece	Shared	No	No	No	1-2 hours	Daily	Never	Never	Daily	Never	Daily	Weekly	More rarely	More rarely	Monthly	More rarely	More rarely	More rarely	More rarely	More rarely	No	Always		Never	Never		Never	Some times	Always	Some times	Never	Never	Never
Female	53	Zealand	House in residential area	>15 years	1 dog	Purebred with pedigree	Purebred	Purebred	Bitch	Intact	7 years	8 weeks	11 - 15 kg		Private breeding		Shared	Yes	No, but did previously	No	1-2 hours	Daily	Daily	Weekly	Daily	Weekly	Daily	Weekly	Monthly	Weekly	Weekly	More rarely	More rarely		Monthly	Weekly	No	Never	Never	Some times	Never	Some times	Rarely	Always	Always	Often	Never	Never	Never
Female	38	Capitol	House in residential area	6-10 years	1 dog	Purebred with pedigree	Purebred	Purebred	Male	Intact	7 years	8 weeks	21 - 30 kg		Imported from breeder		Yes	Yes	No, but did previously	No	1-2 hours	Several times a day	More rarely	Weekly	Several times a day	Several times a day	Daily	Weekly	Daily	More rarely	More rarely	More rarely	More rarely		Weekly	Monthly	No	Never	Never	Never	Never	Often	Some times	Often	Always	Often	Never	Never	Never
Female	57	Zealand	Country side	>15 years	3 dogs	Purebred with pedigree	Purebred	Purebred	Male	Intact	5 years	1-2 years	6 - 10 kg		Private breeding		Yes	Yes, but not with me	No	No	2-3 hours	Daily	Daily	Never	Never	Daily	Daily	Several times a day	More rarely	Daily	Weekly	More rarely	More rarely		Several times a day	Several times a day	No	Never	Never	Never	Never	Rarely	Never	Some times	Often	Often	Never	Never	Never
Female	56	Mid-Jutland	Country side	>15 years	3 dogs	Purebred with pedigree	Purebred	Purebred	Bitch	Intact	5 years	8 weeks	11 - 15 kg		Private breeding		Yes	Yes	Train alone	No	3-4 hours	Daily	Never	Never	Several times a day	Daily	Weekly	Weekly	More rarely	Weekly	Monthly	More rarely	More rarely		Weekly	Weekly	No	Never	Never	Never	Rarely	Rarely	Some times	Often	Always	Often	Never	Never	Never
Female	39	Capitol	House in residential area	11-15 years	1 dog	Purebred with pedigree	Purebred	Purebred	Male	Intact	3 years	8 weeks	21 - 30 kg		Private breeding		Shared	No	No	No	2-3 hours	Several times a day	Several times a day	Daily	Daily	Never	Daily	Monthly	Weekly	Monthly	Monthly	Monthly	More rarely		Several times a day	Several times a day	No	Never	Never	Never	Never	Never	Rarely	Some times	Often	Rarely	Never	Never	Never
Female	26	Capitol	Apartmental complex	>15 years	1 dog	Purebred with pedigree	Purebred	Purebred	Male	Intact	4 years	9 weeks - 6 months	11 - 15 kg		Private breeding		Yes	Yes	No, but did previously		2-3 hours	Several times a day	Weekly	Monthly	Daily	Weekly	Weekly	Monthly	More rarely	Several times a day	Weekly	More rarely	Several times a day		Weekly	Several times a day	No	Never	Never	Never	Never	Never	Never	Some times	Some times	Rarely	Never	Never	Never
Female	57	South Denmark	House in residential area	>15 years	2 dogs	Purebred without pedigree	Purebred	Purebred	Male	Sterilised	5 years	1-2 years	21 - 30 kg		Replacement from private home		Yes	Do not know	No	No	1-2 hours	Several times a day	Never	More rarely	Weekly	Weekly	Never	Weekly	Daily	Daily	Weekly	Monthly	Weekly		Several times a day	Several times a day	No	Never	Never	Never	Never	Some times	Never	Rarely	Always	Some times	Never	Never	Never
Female	27	Zealand	Country side	11-15 years	2 dogs	Mixed breed, raised in DK	Mixed	Mixed Type 5	Bitch	Intact	1 year	8 weeks	11 - 15 kg		Private breeding		Yes	Yes	Yes	No	2-3 hours	Daily	Weekly	Weekly	Several times a day	Weekly	Weekly	Daily	Monthly	Weekly	More rarely	More rarely	Several times a day		Weekly	Never	No	Never	Rarely	Some times	Some times	Rarely	Always	Often	Always	Often	Rarely	Rarely	Some times
Female	61	Capitol	House in residential area	>15 years	1 dog	Purebred with pedigree	Purebred	Purebred	Bitch	Intact	2 years	8 weeks	21 - 30 kg		Private breeding		Shared	Yes	Yes	No	2-3 hours	Several times a day	Weekly	Weekly	Several times a day	Daily	Several times a day	Weekly	More rarely	Monthly	Monthly	Monthly	More rarely		Weekly	More rarely	No	Never	Never	Never	Some times	Some times	Often	Do not know	Do not know	Some times	Never	Never	Never
Female	54	Zealand	Country side	>15 years	3 dogs	Mixed breed, raised in DK	Purebred	Purebred	Bitch	Intact	3 years	8 weeks	0 - 5 kg		Private breeding		Shared	No	No	No	1-2 hours	Monthly	Never	Never	Daily	Never	Never	Several times a day	Monthly	More rarely	Monthly	Monthly	Several times a day		Weekly	Several times a day	No	Never	Never	Never	Never	Some times	Some times	Some times	Often	Often	Never	Never	Never
Female	28	Capitol	House in residential area	>15 years	1 dog	Former stray dog	Mixed	Mixed Type 6	Male	Intact	4 years	8 weeks	6 - 10 kg	Adopted through Danish organisation		Greece	Shared	No	No	No	1-2 hours	Daily	Weekly	Daily	Daily	Weekly	Weekly	Monthly	Never	Monthly	More rarely	More rarely	Weekly		Monthly	Daily	No	Never	Never	Never	Never	Never	Some times	Often	Always	Often	Never	Never	Never
Female	33	Zealand	House in residential area	>15 years	1 dog	Purebred with pedigree	Purebred	Purebred	Bitch	Intact	4 years	9 weeks - 6 months	11 - 15 kg		Bred by larger kennel		Yes	Yes	Yes		3-4 hours	Several times a day	Weekly	Daily	Several times a day	Daily	Weekly	Monthly	Weekly	Daily	More rarely	Monthly	More rarely		Weekly	Several times a day	No	Never	Never	Rarely	Often	Rarely	Often	Often	Often	Some times	Never	Never	Rarely
Female	28	Capitol	Country side	>15 years	1 dog	Mixed breed, raised in DK	Mixed	Mixed Type 2	Male	Sterilised	6 years	8 weeks	21 - 30 kg		Private breeding		Yes	No	No	Yes, without effect	2-3 hours	Several times a day	More rarely	Weekly	Daily	Weekly	Never	Daily	Monthly	Several times a day	Weekly	More rarely	Monthly		More rarely	Weekly	No	Never	Never	Never	Never	Some times	Some times	Often	Often	Some times	Never	Never	Never
Female	30	Capitol	Apartmental complex	>15 years	1 dog	Mixed breed, raised in DK	Mixed	Mixed Type 1	Male	Sterilised	2 years	6 months - 1 year	6 - 10 kg		Replacement from private home		Yes	Yes, but not with me	Yes	No	2-3 hours	Several times a day	Weekly	Weekly	Several times a day	Daily	Daily	Daily	More rarely	Monthly	Monthly	Monthly	Daily	Monthly	Daily	Daily	No	Never	Never	Never	Never	Rarely	Rarely	Often	Often	Some times	Never	Never	Never
Female	34	Zealand	Country side	11-15 years	3 dogs	Purebred with pedigree	Purebred	Purebred	Bitch	Intact	2 years		21 - 30 kg		Other		Yes	Yes	Yes	No	1-2 hours	Daily	Never	Never	Several times a day	Weekly	More rarely	Weekly	Several times a day	Monthly	Monthly	Monthly	Monthly		Weekly	Daily	No	Never	Never	Never	Rarely	Rarely	Some times	Often	Often	Often	Never	Never	Never
Female	26	South Denmark	Country side	6-10 years	2 dogs	Former stray dog	Mixed	Mixed Type unclassified	Bitch	Sterilised	7 years	4-5 years	31 - 40 kg	Adopted through Danish organisation		Other	Yes	No	No	Other	1-2 hours	Daily	Never	Never	Several times a day	Daily	Daily	Several times a day	Monthly	Weekly	Monthly	More rarely	More rarely		More rarely	Several times a day	No	Never	Never	Rarely	Often	Some times	Often	Rarely	Some times	Often	Never	Never	Some times
Female	51	Zealand	House in residential area	>15 years	2 dogs	Former stray dog	Mixed	Mixed Type 6	Bitch	Sterilised	5 years	9 weeks - 6 months	6 - 10 kg	Adopted through Danish organisation		Greece	Yes	No	No		1-2 hours	Several times a day	Never	Never	Daily	Never	More rarely	Daily	Monthly	Weekly	Weekly	More rarely	More rarely		Monthly	Weekly	No	Never	Never	Never	Never	Rarely	Rarely	Often	Always	Some times	Never	Never	Never
Female	21	Capitol	Country side	>15 years	2 dogs	Purebred with pedigree	Purebred	Purebred	Bitch	Intact	3 years	8 weeks	21 - 30 kg		Private breeding		Shared	Yes	Yes	No	2-3 hours	Daily	Weekly	More rarely	Several times a day	Daily	Daily	Monthly	More rarely	Weekly	Monthly	Monthly	More rarely		Several times a day	Several times a day	No	Never	Never	Rarely	Never	Some times	Rarely	Always	Often	Often	Never	Never	Some times
Female	32	North Jutland	Country side	>15 years	2 dogs	Mixed breed, raised in DK	Mixed	Mixed Type 6	Male	Sterilised	3 years	8 weeks	0 - 5 kg		Private breeding		Shared	No	Train alone	No	2-3 hours	Weekly	Never	Weekly	Several times a day	Weekly	Daily	Monthly	Monthly	Monthly	More rarely	More rarely	Several times a day		Weekly	Weekly	No	Rarely	Rarely	Never	Never	Rarely	Rarely	Always	Always	Always	Never	Rarely	Never
Female	23	Capitol	House in residential area	11-15 years	1 dog	Former stray dog	Do not know	Mixed Type 2	Bitch	Sterilised	5 years	6 months - 1 year	16 - 20 kg	Adopted through Danish organisation		Portugal	Yes	No	Yes	No	3-4 hours	Several times a day	Weekly	Never	Several times a day	Several times a day	Several times a day	Several times a day	More rarely	Daily	More rarely	More rarely	Weekly		Daily	Several times a day	No	Never	Never	Never	Never	Never	Rarely	Often	Often	Often	Never	Never	Never
Female	52	Capitol	Country side	>15 years	1 dog	Purebred with pedigree	Purebred	Purebred	Bitch	Sterilised	11 years	8 weeks	16 - 20 kg		Imported from breeder		Shared	Yes	No	No	4-5 hours	Daily	Daily	More rarely	Several times a day	More rarely	Weekly	Never	Monthly	Daily	Monthly	More rarely	Weekly	More rarely	Monthly	Weekly	No	Never	Never	Rarely	Rarely	Rarely	Some times	Rarely	Often	Often	Never	Never	Never
Female	54	South Denmark	Country side	>15 years	3 dogs	Purebred with pedigree	Purebred	Purebred	Bitch	Intact	4 years		41 - 50 kg		Other		Yes	Yes	No, but did previously	No	2-3 hours	Daily	Never	Never	Several times a day	Monthly	Daily	Daily	Several times a day	Several times a day	Several times a day	More rarely	More rarely		Several times a day	Several times a day	No	Never	Never	Never	Never	Never	Often	Rarely	Some times	Some times	Never	Never	Never
Female	64	North Jutland	Country side	>15 years	2 dogs	Purebred with pedigree	Purebred	Purebred	Bitch	Intact	6 years	8 weeks	11 - 15 kg		Bred by larger kennel		Yes	Yes	Yes	No	1-2 hours	Several times a day	More rarely	More rarely	Several times a day	Several times a day	Several times a day	Several times a day	More rarely	Daily	Monthly	Monthly	Daily		Several times a day	Several times a day	No	Never	Never	Never	Never	Never	Rarely	Rarely	Often	Often	Never	Never	Never
Female		South Denmark	House in residential area	>15 years	1 dog	Purebred with pedigree	Purebred	Purebred	Bitch	Sterilised	12 years	1-2 years	16 - 20 kg		Replacement from private home		Yes	Do not know	No, but did previously	No	2-3 hours	Several times a day	Never	Daily	Daily	Daily	Daily	Several times a day	More rarely	Weekly	More rarely	More rarely	More rarely		More rarely	Monthly	No	Never	Never	Never	Never	Always	Often	Often	Always	Often	Never	Never	Never
Female	47	Mid-Jutland	House in residential area	>15 years	1 dog	Mixed breed, raised in DK	Mixed	Mixed Type 1	Male	Sterilised	4 years	8 weeks	16 - 20 kg		Bred by larger kennel		Yes	Yes	Yes	No	1-2 hours	Daily	Daily	Monthly	Daily	Weekly	Weekly	Daily	More rarely	Weekly	Monthly	More rarely	Weekly		Monthly	Monthly	No	Never	Never	Never	Rarely	Never	Some times	Some times	Often	Often	Never	Never	Never
Female	48	Zealand	Country side	>15 years	7 dogs	Mixed breed, raised in DK	Purebred	Purebred	Bitch	Sterilised	3 years	6 months - 1 year	0 - 5 kg		Danish shelter		Yes	Do not know	Yes, but not with me	No	2-3 hours	Several times a day	Weekly	Never	Daily	Daily	Daily	Several times a day	More rarely	Daily	Weekly	Weekly	Weekly		Several times a day	Several times a day	No	Never	Never	Never	Never	Never	Always	Always	Always	Never	Never	Never	Never
Male	39	Capitol	Apartmental complex	0-2 years	1 dog	Purebred with pedigree	Purebred	Purebred	Male	Intact	1 year	8 weeks	6 - 10 kg		Private breeding		Shared	Yes	No, but did previously	No	2-3 hours	Daily	Weekly	More rarely	Daily	Daily	Weekly	Daily	Monthly	Weekly	Monthly	Daily	Monthly		Monthly	Monthly	No	Rarely	Never	Rarely	Rarely	Some times	Never	Often	Always	Often	Rarely	Rarely	Never
Female	70	North Jutland	House in residential area	>15 years	1 dog	Purebred with pedigree	Purebred	Purebred	Bitch	Sterilised	2 years	9 weeks - 6 months	6 - 10 kg		Private breeding		Yes	Yes	Yes	No	3-4 hours	Several times a day	Daily	Daily	Daily	Daily	Daily	Weekly	More rarely	Weekly	Monthly	More rarely	Monthly		Several times a day	Several times a day	No	Never	Never	Never	Rarely	Never	Some times	Some times	Some times	Rarely	Never	Never	Never
Female	51	Capitol	Apartmental complex	11-15 years	1 dog	Mixed breed, raised in DK	Mixed	Mixed Type 1	Male	Intact	0-1 years	8 weeks	0 - 5 kg		Private breeding		Shared	No	No	No	4-5 hours	Several times a day	More rarely	Weekly	Several times a day	Weekly	Weekly	Daily	Daily	Daily	Monthly	Monthly	Weekly		Several times a day	Several times a day	No	Some times	Rarely	Some times	Some times	Some times	Rarely	Some times	Some times	Some times	Some times	Some times	Rarely
Female	32	Capitol	House in residential area	11-15 years	1 dog	Purebred with pedigree	Purebred	Purebred	Bitch	Sterilised	4 years	8 weeks	16 - 20 kg		Private breeding		Yes	Yes	Yes	No	2-3 hours	Several times a day	More rarely	More rarely	Daily	Daily	Weekly	Daily	Never	Monthly	Weekly	Weekly	Monthly		Never	Weekly	No	Never	Never	Never	Rarely	Never	Rarely	Some times	Some times	Rarely	Never	Never	Never
Female	43	South Denmark	Country side	>15 years	1 dog	Mixed breed, raised in DK	Mixed	Mixed Type 7	Bitch	Intact	9 years	1-2 years	21 - 30 kg		Replacement from private home		Yes	Yes, but not with me	Yes, but not with me	No	3-4 hours	Several times a day	Never	Never	Daily	More rarely	Daily	Daily	Monthly	Monthly	Weekly	More rarely	More rarely		Monthly	Several times a day	No	Always	Always	Some times	Never	Never	Some times	Often	Often	Often	Never	Never	Never
Male	66	Capitol	House in residential area	>15 years	4 dogs	Mixed breed, raised in DK	Mixed	Mixed Type unclassified	Male	Sterilised	10 years	6 months - 1 year	21 - 30 kg		Private breeding		Yes	Yes, but not with me	No, but did previously	No	0.5 hours	Several times a day	Never	Never	Never	Never	Never	Several times a day	More rarely	Several times a day	More rarely	Weekly	More rarely		Never	Never	No	Never	Never	Never	Never	Never	Never	Never	Often	Never	Never	Never	Never
Female	57	Capitol	Country side	>15 years	1 dog	Purebred with pedigree	Purebred	Purebred	Bitch	Intact	3 years	8 weeks	21 - 30 kg		Private breeding		Yes	Yes	Yes	No	1-2 hours	Daily	Never	Never	Daily	Weekly	Daily	Monthly	Monthly	Weekly	More rarely	Monthly	Several times a day		More rarely	Weekly	No	Always	Always	Rarely	Often	Rarely	Some times	Often	Often	Often	Never	Never	Rarely
Female	30	Mid-Jutland	House in residential area	3-5 years	1 dog	Purebred with pedigree	Purebred	Purebred	Male	Intact	0-1 years	9 weeks - 6 months	16 - 20 kg		Private breeding		Yes	No	Train alone	No	1-2 hours	Several times a day	Never	Daily	Daily	Weekly	Daily	Monthly	More rarely	Monthly	More rarely	Monthly	More rarely		Monthly	Daily	No	Never	Never	Never	Never	Rarely	Rarely	Always	Often	Often	Never	Never	Never
Female	22	South Denmark	House in residential area	>15 years	1 dog	Purebred with pedigree	Purebred	Purebred	Male	Intact	2 years	8 weeks	41 - 50 kg		Bred by larger kennel		Yes	Yes	No, but did previously	No	3-4 hours	Several times a day	Never	Weekly	Daily	Daily	Weekly	Daily	Weekly	Several times a day	More rarely	More rarely	Weekly		Never	Several times a day	No	Never	Never	Rarely	Some times	Rarely	Some times	Often	Often	Often	Never	Never	Rarely
Female	31	North Jutland	Country side	>15 years	2 dogs	Former stray dog	Mixed	Mixed Type 4	Bitch	Intact	0-1 years	6 months - 1 year	16 - 20 kg	Adopted through Danish organisation		Greece	Shared	No	Train alone	No	3-4 hours	Weekly	More rarely	Daily	Several times a day	Daily	Monthly	Daily	More rarely	Weekly	More rarely	More rarely	More rarely	More rarely	More rarely	Daily	No	Rarely	Rarely	Some times	Never	Never	Some times	Some times	Some times	Always	Rarely	Rarely	Some times
Male	51	South Denmark	Country side	>15 years	3 dogs	Purebred with pedigree	Purebred	Purebred	Bitch	Intact	5 years	8 weeks	31 - 40 kg		Bred by larger kennel		Yes	No	No	No	3-4 hours	Weekly	Weekly	Daily	Daily	Daily	Daily	Daily	More rarely	Weekly	Monthly	More rarely	More rarely		More rarely	Several times a day	No	Always	Always	Never	Never	Rarely	Some times	Often	Often	Often	Never	Never	Never
Female	60	Capitol	Country side	11-15 years	1 dog	Purebred without pedigree	Purebred	Purebred	Bitch	Intact	5 years	6 months - 1 year	11 - 15 kg		Replacement from private home		Yes	Yes	No, but did previously	No	3-4 hours	Several times a day	More rarely	Monthly	Weekly	Weekly	Daily	Daily	Monthly	Monthly	Weekly	Monthly	More rarely		Weekly	Weekly	No	Never	Never	Never	Rarely	Often	Some times	Always	Always	Often	Never	Never	Never
Female	66	Capitol	House in residential area	>15 years	2 dogs	Purebred with pedigree	Purebred	Purebred	Bitch	Intact	5 years	8 weeks	21 - 30 kg		Imported from breeder		Shared	Yes	No, but did previously	No	1-2 hours	Several times a day	Weekly	Never	Daily	Weekly	Weekly	Monthly	Monthly	Several times a day	Weekly	Monthly	More rarely		Daily	Several times a day	No	Never	Never	Never	Never	Never	Rarely	Often	Some times	Some times	Never	Never	Never
Female	56	South Denmark	House in residential area	>15 years	1 dog	Purebred with pedigree	Purebred	Purebred	Bitch	Intact	6 years	8 weeks	6 - 10 kg		Bred by larger kennel		Shared	Yes	No, but did previously	No	2-3 hours	Several times a day	Never	Daily	Daily	Monthly	Weekly	Weekly	Weekly	More rarely	More rarely	More rarely	Monthly	Monthly	Several times a day	Several times a day	No	Never	Never	Never	Never	Never	Rarely	Some times	Always	Often	Rarely	Rarely	Never
Female	71	Zealand	Country side	>15 years	1 dog	Mixed breed, raised in DK	Mixed	Mixed Type 3	Male	Intact	1 year	9 weeks - 6 months	21 - 30 kg		Bred by larger kennel		Shared	No	No	No	>8 hours	Daily	Never	Several times a day	Several times a day	Several times a day	Several times a day	Daily	Monthly	Weekly	Monthly	Weekly	Monthly		Never	Several times a day	No	Never	Never	Often	Rarely	Some times	Rarely	Often	Often	Often	Do not know	Do not know	Do not know
Male	50	Zealand	Country side	>15 years	2 dogs	Purebred with pedigree	Purebred	Purebred	Male	Intact	4 years	8 weeks	31 - 40 kg		Imported from breeder		Yes	Yes	Train alone	No	1-2 hours	Daily	Daily	Never	Never	Daily	Daily	Never	More rarely	Never	More rarely	More rarely	More rarely		Weekly	Weekly	No	Rarely	Never	Rarely	Never	Some times	Often	Always	Always	Always	Rarely	Never	Never
Female	39	Mid-Jutland	Country side	>15 years	2 dogs	Purebred with pedigree	Purebred	Purebred	Male	Sterilised	10 years	6 months - 1 year	11 - 15 kg		Bred by larger kennel		Yes	No	No, but did previously	No	2-3 hours	Daily	More rarely	More rarely	More rarely	More rarely	More rarely	Daily	More rarely	Weekly	Weekly	Monthly	Monthly		Weekly	Weekly	No	Rarely	Never	Never	Rarely	Some times	Some times	Often	Some times	Some times	Never	Never	Never
Female	28	Capitol	Apartmental complex	3-5 years	1 dog	Purebred without pedigree	Mixed	Mixed Type 1	Male	Intact	4 years	8 weeks	0 - 5 kg		Private breeding		Shared	No	No	Yes, with effect	2-3 hours	Several times a day	Never	Several times a day	Several times a day	More rarely	Daily	Weekly	Weekly	Several times a day	Weekly	Weekly	Weekly		Daily	Several times a day	No	Never	Never	Never	Never	Never	Some times	Often	Always	Some times	Never	Never	Never
Female	58	Mid-Jutland	Country side	>15 years	2 dogs	Former stray dog	Do not know	Mixed Type 7	Male	Sterilised	6 years	1-2 years	21 - 30 kg	Adopted through Danish organisation		Bosnia-Herzegovina	Shared	No	Train alone	No	1-2 hours	Daily	Weekly	Never	Daily	Several times a day	Several times a day	Daily	Monthly	Several times a day	Weekly	Monthly	More rarely		Daily	Daily	No	Never	Never	Never	Never	Never	Some times	Often	Often	Often	Never	Never	Never
Female	40	South Denmark	House in residential area	0-2 years	1 dog	Purebred with pedigree	Purebred	Purebred	Bitch	Sterilised	2 years	9 weeks - 6 months	0 - 5 kg		Private breeding		Yes	Yes	No	Yes, with effect	2-3 hours	Several times a day	Monthly	Several times a day	Several times a day	Daily	Daily	Weekly	Monthly	Daily	More rarely	Monthly	Weekly		Weekly	Weekly	No	Never	Never	Never	Never	Rarely	Some times	Some times	Often	Often	Never	Never	Never
Female	44	Zealand	House in residential area	6-10 years	1 dog	Purebred without pedigree	Purebred	Purebred	Male	Sterilised	9 years	8 weeks	11 - 15 kg		Private breeding		Shared	No	Train alone		3-4 hours	Daily	Never	Weekly	Weekly	Weekly	Daily	More rarely	Weekly	Several times a day	Weekly	Monthly	Monthly		Daily	Monthly	No	Never	Never	Never	Never	Never	Rarely	Often	Often	Some times	Never	Never	Never
Female	37	Mid-Jutland	House in residential area	>15 years	1 dog	Purebred without pedigree	Purebred	Purebred	Bitch	Intact	1 year	8 weeks	41 - 50 kg		Private breeding		Yes	Yes	Yes	No	4-5 hours	Daily	Daily	Weekly	Several times a day	Several times a day	Several times a day	Several times a day	More rarely	Several times a day	Monthly	Monthly	Several times a day		Daily	Several times a day	No	Never	Never	Never	Never	Never	Never	Always	Always	Some times	Never	Never	Never
Female		South Denmark	House in residential area	>15 years	1 dog	Purebred without pedigree	Purebred	Purebred	Bitch	Sterilised	12 years	3-4 years	11 - 15 kg		Replacement from private home		Shared	Do not know	Do not wish to respond	No	2-3 hours	Several times a day	More rarely	More rarely	Weekly	Never	Never	Daily	More rarely	Monthly	Weekly	More rarely	More rarely		Never	Never	No	Never	Never	Never	Some times	Often	Always	Often	Often	Some times	Never	Never	Rarely
Female	54	Mid-Jutland	House in residential area	>15 years	4 dogs	Purebred with pedigree	Purebred	Purebred	Bitch	Intact	3 years	8 weeks	11 - 15 kg		Private breeding		Shared	Yes	No	No	1-2 hours	Daily	Never	Daily	Daily	Monthly	Daily	Weekly	More rarely	Monthly	Monthly	More rarely	More rarely		Daily	Daily	No	Never	Never	Never	Never	Never	Some times	Some times	Some times	Some times	Never	Never	Never
Female	44	North Jutland	House in residential area	>15 years	2 dogs	Purebred without pedigree	Purebred	Purebred	Bitch	Intact	2 years	8 weeks	21 - 30 kg		Private breeding		Yes	Yes	No	No	2-3 hours	Daily	Never	Weekly	Several times a day	Weekly	Monthly	Weekly	More rarely	Several times a day	Monthly	Monthly	Weekly		Monthly	Monthly	No	Never	Never	Never	Never	Never	Often	Always	Rarely	Some times	Never	Never	Never
Female	42	South Denmark	Country side	>15 years	1 dog	Purebred with pedigree	Purebred	Purebred	Male	Sterilised	8 years	8 weeks	31 - 40 kg		Private breeding		Yes	Yes	No, but did previously	No	1-2 hours	Several times a day	More rarely	More rarely	Several times a day	Weekly	Weekly	Weekly	Monthly	Monthly	Weekly	Daily	Daily		Never	Never	No	Never	Never	Never	Never	Never	Rarely	Often	Often	Rarely	Never	Never	Never
Female	45	Capitol	Apartmental complex	6-10 years	1 dog	Purebred with pedigree	Purebred	Purebred	Male	Intact	7 years	8 weeks	11 - 15 kg		Private breeding		Yes	Yes	No	No	2-3 hours	Several times a day	More rarely	Weekly	Several times a day	Daily	Weekly	Monthly	Monthly	Monthly	Monthly	More rarely	Weekly		More rarely	Weekly	No	Never	Never	Never	Rarely	Some times	Some times	Often	Often	Often	Never	Never	Never
Female	27	South Denmark	House in residential area	6-10 years	1 dog	Purebred with pedigree	Purebred	Purebred	Bitch	Intact	1 year	8 weeks	16 - 20 kg		Private breeding		Shared	Yes	No, but did previously		4-5 hours	Several times a day	Never	Monthly	Several times a day	Daily	Weekly	Weekly	Weekly	Monthly	Monthly	Weekly	More rarely		Daily	Daily	No	Never	Never	Never	Never	Some times	Often	Some times	Often	Some times	Never	Never	Never
Female	70	South Denmark	House in residential area	>15 years	1 dog	Purebred without pedigree	Purebred	Purebred	Bitch	Intact	4 years	8 weeks	11 - 15 kg		Private breeding		Yes	Yes	No, but did previously	No	>8 hours	Several times a day	Daily	Weekly	Weekly	Weekly	Weekly	Monthly	More rarely	Monthly	Daily	Weekly	Weekly		Weekly	Several times a day	No	Never	Never	Never	Never	Some times	Some times	Always	Often	Often	Never	Never	Never
Female	42	Mid-Jutland	House in residential area	>15 years	1 dog	Purebred with pedigree	Purebred	Purebred	Bitch	Intact	3 years	8 weeks	41 - 50 kg		Bred by larger kennel		Yes	Yes	No, but did previously	No	3-4 hours	Several times a day	Monthly	Daily	Daily	Daily	More rarely	Monthly	More rarely	Weekly	Weekly	More rarely	Weekly		Monthly	Monthly	No	Never	Never	Never	Never	Some times	Some times	Often	Often	Some times	Never	Never	Never
Female	39	Zealand	Apartmental complex	6-10 years	1 dog	Mixed breed, raised in DK	Mixed	Mixed Type 6	Male	Intact	2 years	9 weeks - 6 months	0 - 5 kg		Private breeding		Yes	No	No	Yes, with effect	2-3 hours	Several times a day	Never	Weekly	Several times a day	Daily	Weekly	Weekly	Weekly	More rarely	More rarely	More rarely	Daily		Monthly	More rarely	No	Rarely	Rarely	Never	Some times	Often	Often	Some times	Often	Often	Rarely	Never	Never
Female	23	South Denmark	House in residential area	>15 years	1 dog	Mixed breed, raised in DK	Mixed	Mixed Type 7	Male	Intact	2 years	8 weeks	6 - 10 kg		Private breeding		Shared	No	Yes	No	1-2 hours	Daily	Never	Weekly	Daily	Weekly	Weekly	Monthly	Monthly	Weekly	Weekly	More rarely	Daily		Weekly	Several times a day	No	Never	Never	Never	Rarely	Rarely	Often	Often	Often	Often	Never	Never	Never
Female	49	South Denmark	House in residential area	>15 years	1 dog	Mixed breed, raised in DK	Mixed	Mixed Type 10	Male	Sterilised	2 years	1-2 years	11 - 15 kg		Danish shelter		Yes	Do not know	Train alone	No	4-5 hours	Several times a day	Several times a day	Several times a day	Several times a day	Several times a day	Several times a day	Monthly	Monthly	Weekly	Monthly	Daily	Weekly		Never	Several times a day	No	Rarely	Rarely	Never	Never	Never	Often	Often	Often	Often	Rarely	Rarely	Never
Female	45	Zealand	Country side	>15 years	1 dog	Purebred with pedigree	Purebred	Purebred	Male	Intact	4 years	9 weeks - 6 months	41 - 50 kg		Imported from breeder		Shared	Yes	No, but did previously	No	1-2 hours	Several times a day	Weekly	Never	Daily	Daily	Daily	Weekly	More rarely	Several times a day	Weekly	More rarely	More rarely		Daily	Several times a day	No	Never	Never	Never	Never	Never	Rarely	Rarely	Often	Some times	Never	Never	Never
Female	33	Capitol	House in residential area	>15 years	3 dogs	Purebred with pedigree	Purebred	Purebred	Bitch	Intact	8 years	>10 years	11 - 15 kg		Private breeding		Yes	Yes	No, but did previously	No	2-3 hours	Daily	More rarely	More rarely	Daily	More rarely	Weekly	Weekly	More rarely	Never	Monthly	More rarely	More rarely		Daily	Several times a day	No	Never	Never	Never	Some times	Never	Some times	Always	Always	Some times	Never	Never	Never
Female	29	North Jutland	Country side	>15 years	3 dogs	Purebred without pedigree	Purebred	Purebred	Male	Intact	2 years	9 weeks - 6 months	21 - 30 kg		Imported from breeder		Yes	Yes	No	No	4-5 hours	Several times a day	Several times a day	Never	Several times a day	More rarely	More rarely	Monthly	Daily	Weekly	Weekly	More rarely	More rarely		Several times a day	Several times a day	No	Never	Never	Never	Rarely	Never	Never	Always	Always	Always	Never	Never	Never
Female	37	Zealand	Country side	11-15 years	1 dog	Former stray dog	Mixed	Mixed Type 2	Bitch	Intact	2 years	1-2 years	16 - 20 kg	Adopted through Danish organisation		Bosnia-Herzegovina	Yes	No	No, but did previously		1-2 hours	Daily	Weekly	Never	More rarely	Weekly	Weekly	Monthly	Several times a day	Weekly	Monthly	More rarely	Monthly		Monthly	Daily	No	Never	Never	Never	Often	Some times	Often	Some times	Often	Often	Never	Never	Never
Female	20	South Denmark	Country side	11-15 years	1 dog	Mixed breed, raised in DK	Mixed	Mixed Type unclassified	Male	Sterilised	11 years	8 weeks	21 - 30 kg		Private breeding		No	Yes, but not with me	Yes, but not with me	No	3-4 hours	Daily	Never	Never	Monthly	Weekly	Weekly	More rarely	Monthly	Several times a day	Daily	More rarely	More rarely		More rarely	Weekly	No	Always	Rarely	Never	Never	Some times	Often	Often	Often	Often	Always	Rarely	Never
Female	46	Mid-Jutland	House in residential area	11-15 years	2 dogs	Purebred with pedigree	Purebred	Purebred	Bitch	Intact	3 years	9 weeks - 6 months	6 - 10 kg		Imported from breeder		Yes	Yes	Yes	No	2-3 hours	Several times a day	Weekly	Weekly	Daily	Weekly	Daily	Several times a day	More rarely	Monthly	Monthly	More rarely	More rarely		Weekly	Several times a day	No	Never	Never	Never	Never	Rarely	Some times	Often	Often	Some times	Never	Never	Never
Female	64	Capitol	Apartmental complex	>15 years	2 dogs	Former stray dog	Do not know	Mixed Type 6	Bitch	Sterilised	9 years	3-4 years	11 - 15 kg	Adopted through Danish organisation		Poland	Yes	Do not know	No		3-4 hours	Several times a day	Never	Weekly	Weekly	Daily	Daily	Several times a day	More rarely	Several times a day	Daily	Monthly	Monthly		Monthly	Weekly	No	Never	Never	Never	Never	Some times	Some times	Some times	Often	Some times	Rarely	Never	Never
Female	31	South Denmark	House in residential area	>15 years	2 dogs	Purebred with pedigree	Purebred	Purebred	Bitch	Intact	3 years		6 - 10 kg		Private breeding		Yes	No	No	No	3-4 hours	Several times a day	Never	Daily	Several times a day	Daily	Daily	Several times a day	More rarely	Monthly	Monthly	More rarely	Weekly		Daily	Several times a day	No	Never	Never	Never	Never	Never	Never	Some times	Often	Some times	Never	Never	Never
Female	42	South Denmark	Country side	>15 years	1 dog	Former stray dog	Do not know	Mixed Type 5	Male	Sterilised	4 years	9 weeks - 6 months	21 - 30 kg	Adopted through Danish organisation		Spain	Yes	Yes, but not with me	No	No	1-2 hours	Several times a day	Monthly	Daily	Several times a day	Daily	Daily	Weekly	Monthly	Several times a day	More rarely	More rarely	Weekly	Monthly	Weekly	Several times a day	No	Never	Never	Never	Rarely	Rarely	Often	Some times	Often	Some times	Never	Never	Never
Female	59	South Denmark	House in residential area	>15 years	4 dogs	Purebred with pedigree	Purebred	Purebred	Male	Intact	6 years		6 - 10 kg		Other		Yes	Yes	No, but did previously	No	2-3 hours	Several times a day	Weekly	Never	Daily	More rarely	Weekly	More rarely	More rarely	More rarely	Monthly	More rarely	More rarely		Daily	Several times a day	No	Never	Never	Never	Rarely	Some times	Rarely	Often	Often	Often	Never	Never	Never
Female	30	Capitol	Apartmental complex	>15 years	1 dog	Purebred with pedigree	Purebred	Purebred	Bitch	Intact	5 years	8 weeks	6 - 10 kg		Bred by larger kennel		Yes	Yes	Yes	No	2-3 hours	Several times a day	Never	Daily	Several times a day	Weekly	Daily	Several times a day	More rarely	Monthly	Monthly	Monthly	Monthly		Daily	Several times a day	No	Never	Never	Never	Never	Rarely	Rarely	Often	Some times	Some times	Never	Never	Never
Female	46	South Denmark	Country side	11-15 years	1 dog	Purebred with pedigree	Purebred	Purebred	Male	Intact	1 year	8 weeks	16 - 20 kg		Private breeding		Yes	Yes	Train alone	No	2-3 hours	Several times a day	Never	Never	Several times a day	Several times a day	Daily	Monthly	Monthly	Daily	Weekly	More rarely	Monthly		Several times a day	Several times a day	No	Never	Never	Never	Never	Never	Rarely	Some times	Always	Some times	Never	Never	Never
Female	37	Capitol	House in residential area	>15 years	1 dog	Former stray dog	Mixed	Mixed Type 9	Bitch	Sterilised	12 years	9 weeks - 6 months	16 - 20 kg	Adopted through Danish organisation		Greece	Shared	No	No	No	2-3 hours	Several times a day	More rarely	Weekly	Daily	Weekly	Daily	Daily	Monthly	Weekly	Monthly	More rarely	Daily	Monthly	Weekly	Daily	No	Never	Never	Never	Rarely	Rarely	Rarely	Some times	Often	Some times	Never	Never	Never
Female	46	North Jutland	Country side	>15 years	2 dogs	Mixed breed, raised in DK	Purebred	Purebred	Bitch	Sterilised	3 years	9 weeks - 6 months	21 - 30 kg		Bred by larger kennel		Yes	Yes	No, but did previously	No	2-3 hours	Daily	More rarely	Daily	Several times a day	Several times a day	Daily	Monthly	More rarely	Weekly	Monthly	More rarely	More rarely		Monthly	Weekly	No	Never	Never	Never	Rarely	Some times	Often	Always	Always	Often	Never	Never	Never
Male	72	North Jutland	Country side	>15 years	1 dog	Purebred without pedigree	Purebred	Purebred	Male	Sterilised	6 years	8 weeks	6 - 10 kg		Private breeding		No	Yes, but not with me	Yes, but not with me	No	>8 hours	Daily	Never	Never	Weekly	Weekly	Daily	Several times a day	More rarely	Daily	More rarely	More rarely	Several times a day		Several times a day	More rarely	No	Never	Never	Never	Never	Some times	Always	Always	Often	Some times	Never	Never	Never
Female	62	Capitol	Apartmental complex	11-15 years	1 dog	Former stray dog	Do not know	Mixed Type 1	Bitch	Sterilised	2 years	6 months - 1 year	11 - 15 kg	Adopted through Danish organisation		Greece	Shared	No	Yes	No	3-4 hours	Several times a day	Weekly	Daily	Several times a day	Daily	Daily	Weekly	Monthly	Daily	Monthly	Weekly	Monthly		Daily	Daily	No	Never	Never	Never	Rarely	Rarely	Some times	Some times	Some times	Some times	Never	Never	Never
Female	43	Capitol	House in residential area	0-2 years	1 dog	Purebred with pedigree	Purebred	Purebred	Bitch	Intact	1 year	8 weeks	21 - 30 kg		Private breeding		Shared	Yes	No	No	3-4 hours	Several times a day	Never	Daily	Daily	Weekly	Weekly	Weekly	Monthly	Several times a day	Monthly	Monthly	Weekly		Weekly	Monthly	No	Never	Never	Never	Never	Rarely	Some times	Some times	Often	Often	Never	Never	Never
Female	35	Mid-Jutland	Country side	11-15 years	2 dogs	Mixed breed, raised in DK	Purebred	Purebred	Bitch	Sterilised	6 years	2-3 years	21 - 30 kg		Replacement from private home		Yes	Yes, but not with me	Yes	No	1-2 hours	Daily	Weekly	Never	Several times a day	Daily	Daily	Monthly	Monthly	Weekly	Weekly	More rarely	More rarely		Weekly	Weekly	No	Never	Never	Never	Rarely	Never	Rarely	Some times	Often	Rarely	Rarely	Never	Never
Female	34	Mid-Jutland	Country side	>15 years	1 dog	Purebred without pedigree	Mixed	Mixed Type 7	Bitch	Intact	6 years	8 weeks	21 - 30 kg		Private breeding		Shared	Yes, but not with me	No, but did previously	No	2-3 hours	Daily	Daily	Daily	Daily	Daily	Daily	Weekly	More rarely	Daily	Monthly	More rarely	More rarely		Weekly	Several times a day	No	Never	Never	Never	Never	Never	Rarely	Some times	Often	Some times	Never	Never	Never
Female	25	South Denmark	Apartmental complex	11-15 years	1 dog	Former stray dog	Do not know	Mixed Type 2	Male	Sterilised	3 years	9 weeks - 6 months	16 - 20 kg	Adopted through Danish organisation		Romania	Yes	Yes	No		2-3 hours	Several times a day	Weekly	More rarely	Daily	Weekly	Weekly	Weekly	Monthly	Monthly	Monthly	More rarely	Daily		Weekly	Several times a day	No	Never	Never	Never	Rarely	Some times	Rarely	Some times	Often	Often	Never	Never	Never
Female	55	Capitol	House in residential area	>15 years	2 dogs	Former stray dog	Mixed	Mixed Type 7	Bitch	Sterilised	10 years	2-3 years	6 - 10 kg	Adopted through Danish organisation		Greece	Yes	No	No	No	4-5 hours	Several times a day	Several times a day	Never	Weekly	Never	Daily	Daily	Monthly	Weekly	Weekly	More rarely	Monthly	Monthly	Daily	Several times a day	No	Never	Never	Never	Rarely	Some times	Often	Often	Often	Often	Never	Never	Never
Female	44	Capitol	House in residential area	>15 years	3 dogs	Purebred without pedigree	Purebred	Purebred	Male	Sterilised	7 years	8 weeks	11 - 15 kg		Private breeding		Yes	Yes	No	No	1-2 hours	Weekly	Never	Weekly	Weekly	More rarely	More rarely	Weekly	Never	More rarely	More rarely	Monthly	More rarely		More rarely	More rarely	No	Never	Never	Never	Rarely	Often	Some times	Often	Always	Some times	Never	Never	Always
Female	47	Mid-Jutland	House in residential area	>15 years	2 dogs	Purebred without pedigree	Purebred	Purebred	Male	Intact	6 years	8 weeks	16 - 20 kg		Private breeding		Yes	Yes	Yes	No	2-3 hours	Several times a day	Daily	More rarely	Daily	Daily	Daily	Daily	More rarely	Daily	Monthly	Monthly	Monthly		Weekly	Weekly	No	Never	Never	Never	Rarely	Some times	Some times	Often	Often	Often	Never	Never	Never
Female	57	North Jutland	House in residential area	>15 years	3 dogs	Purebred with pedigree	Purebred	Purebred	Male	Intact	5 years	9 weeks - 6 months	21 - 30 kg		Imported from breeder		Shared	No	No	No	2-3 hours	Several times a day	Monthly	Never	Weekly	Weekly	Daily	Monthly	Never	Several times a day	Monthly	More rarely	Monthly		Daily	Several times a day	No	Never	Never	Never	Some times	Rarely	Some times	Often	Often	Often	Never	Never	Never
Female	56	Zealand	Country side	>15 years	1 dog	Purebred without pedigree	Purebred	Purebred	Bitch	Intact	5 years	8 weeks	11 - 15 kg		Private breeding		Yes	Yes	Yes	No	1-2 hours	Several times a day	Monthly	Weekly	Several times a day	Weekly	Weekly	Daily	Monthly	Monthly	Monthly	More rarely	Monthly		Weekly	Monthly	No	Do not know	Do not know	Do not know	Do not know	Some times	Some times	Rarely	Often	Some times	Rarely	Rarely	Do not know
Female	52	South Denmark	Country side	>15 years	6 dogs	Mixed breed, raised in DK	Mixed	Mixed Type unclassified	Bitch	Intact	2 years	6 months - 1 year	0 - 5 kg		Replacement from private home		Yes	No	No	No	1-2 hours	More rarely	Never	Never	Daily	Several times a day	Several times a day	Daily	Never	Weekly	Monthly	Daily	Weekly		Several times a day	Several times a day	No	Never	Never	Never	Never	Rarely	Always	Often	Often	Some times	Never	Never	Never
Female	23	Zealand	Country side	0-2 years	1 dog	Former stray dog	Mixed	Mixed Type 2	Male	Sterilised	1 year	6 months - 1 year	16 - 20 kg	Other		Bosnia-Herzegovina	Yes	Yes	Train alone	Yes, with effect	1-2 hours	Daily	Never	Several times a day	Several times a day	Daily	Daily	Daily	Weekly	Weekly	Monthly	Monthly	Several times a day		Weekly	Several times a day	No	Never	Never	Never	Never	Rarely	Some times	Often	Often	Often	Never	Never	Never
Female	36	Zealand	Country side	>15 years	1 dog	Purebred with pedigree	Purebred	Purebred	Bitch	Intact	4 years	1-2 years	31 - 40 kg		Bred by larger kennel		Shared	Yes, but not with me	No, but did previously	No	2-3 hours	Daily	Never	Daily	Daily	Daily	Never	Daily	More rarely	Daily	Weekly	Several times a day	More rarely		Several times a day	Several times a day	No	Never	Never	Never	Never	Often	Rarely	Never	Always	Often	Never	Never	Never
Female	49	South Denmark	Country side	>15 years	1 dog	Purebred with pedigree	Purebred	Purebred	Male	Intact	2 years	8 weeks	11 - 15 kg		Private breeding		Yes	Yes	Yes	No	2-3 hours	Daily	Daily	Never	Daily	Daily	Daily	Weekly	More rarely	Weekly	Daily	Monthly	Weekly		More rarely	Daily	No	Always	Never	Never	Never	Never	Rarely	Often	Often	Some times	Never	Never	Never
Female	59	South Denmark	Country side	>15 years	2 dogs	Former stray dog	Mixed	Mixed Type 2	Male	Sterilised	0-1 years	6 months - 1 year	6 - 10 kg	Adopted through Danish organisation		Romania	Yes	No	No	No	1-2 hours	Several times a day	Weekly	Daily	Several times a day	Several times a day	Daily	Several times a day	More rarely	Several times a day	Weekly	More rarely	More rarely		Monthly	Several times a day	No	Never	Never	Rarely	Rarely	Never	Rarely	Often	Often	Some times	Never	Never	Rarely
Male	57	Mid-Jutland	Country side	>15 years	5 dogs	Former stray dog	Mixed	Mixed Type 8	Male	Sterilised	3 years	1-2 years	51 - 60 kg	Adopted through Danish organisation		Romania	Shared	No	Train alone	No	5-6 hours	Daily	Daily	Daily	Daily	Daily	Daily	Several times a day	More rarely	Daily	Monthly	More rarely	More rarely		Daily	Several times a day	No	Never	Never	Never	Never	Rarely	Some times	Always	Often	Often	Never	Never	Never
Female	52	Capitol	Country side	>15 years	2 dogs	Purebred without pedigree	Purebred	Purebred	Bitch	Intact	2 years	8 weeks	51 - 60 kg		Private breeding		Yes	Yes	Yes	No	4-5 hours	Several times a day	Weekly	Never	Several times a day	Weekly	Daily	Several times a day	More rarely	Several times a day	More rarely	Several times a day	Monthly		Monthly	Several times a day	No	Never	Never	Never	Never	Some times	Never	Some times	Often	Often	Never	Never	Never
Female	49	Capitol	House in residential area	3-5 years	1 dog	Purebred with pedigree	Purebred	Purebred	Male	Intact	3 years	8 weeks	16 - 20 kg		Bred by larger kennel		Yes	Yes	No	No	3-4 hours	Daily	Weekly	Weekly	Daily	Daily	Daily	Weekly	More rarely	Several times a day	Monthly	Weekly	Several times a day		Several times a day	Several times a day	No	Never	Never	Never	Never	Rarely	Never	Rarely	Often	Some times	Never	Never	Never
Female	51	Mid-Jutland	House in residential area	>15 years	2 dogs	Former stray dog	Mixed	Mixed Type 1	Bitch	Sterilised	3 years	6 months - 1 year	6 - 10 kg	Adopted through Danish organisation		Greece	Shared	No	Train alone	No	2-3 hours	Daily	Daily	Never	Daily	More rarely	Monthly	Daily	Several times a day	Weekly	Daily	Several times a day	Several times a day	More rarely	Several times a day	Several times a day	No	Never	Never	Rarely	Never	Rarely	Often	Some times	Some times	Rarely	Some times	Never	Rarely
Male	65	Capitol	House in residential area	6-10 years	1 dog	Purebred without pedigree	Purebred	Purebred	Male	Sterilised	10 years	8 weeks	31 - 40 kg		Private breeding		Yes	No	No	No	2-3 hours	Several times a day	Never	Monthly	Weekly	Never	Daily	Weekly	More rarely	Weekly	Weekly	Weekly	More rarely		Weekly	Never	No	Never	Never	Never	Some times	Rarely	Rarely	Some times	Often	Rarely	Never	Never	Never
Female	45	North Jutland	House in residential area	>15 years	2 dogs	Mixed breed, raised in DK	Purebred	Purebred	Male	Sterilised	3 years	9 weeks - 6 months	11 - 15 kg		Private breeding		Yes	Yes	No	No	3-4 hours	Daily	More rarely	Monthly	Several times a day	Several times a day	Several times a day	Several times a day	More rarely	Several times a day	Monthly	Monthly	Daily		Daily	Several times a day	No	Never	Never	Never	Never	Often	Rarely	Often	Often	Often	Never	Never	Never
Female		Capitol	House in residential area	>15 years	1 dog	Mixed breed, raised in DK	Mixed	Mixed Type 6	Bitch	Sterilised	4 years	2-3 years	11 - 15 kg		Other		Yes	Do not know	Train alone	Do not know	2-3 hours	Daily	Daily	Daily	Daily	Daily	Daily	Weekly	More rarely	More rarely	Monthly	More rarely	More rarely		Daily	Several times a day	No	Never	Never	Never	Never	Never	Never	Some times	Often	Some times	Never	Never	Never
Female	49	North Jutland	House in residential area	>15 years	2 dogs	Mixed breed, raised in DK	Mixed	Mixed Type 5	Male	Sterilised	3 years	9 weeks - 6 months	21 - 30 kg		Replacement from private home		Yes	Yes	No	No	1-2 hours	Several times a day	Several times a day	Never	Daily	Never	Weekly	Monthly	Weekly	Monthly	Weekly	More rarely	More rarely		More rarely	More rarely	No	Never	Never	Never	Never	Never	Often	Often	Always	Always	Never	Never	Never
Female	44	Mid-Jutland	Country side	>15 years	1 dog	Purebred with pedigree	Purebred	Purebred	Bitch	Intact	2 years	8 weeks	21 - 30 kg		Bred by larger kennel		Yes	Yes	No, but did previously	No	2-3 hours	Daily	Monthly	Never	Several times a day	Daily	Weekly	Monthly	Monthly	Weekly	Monthly	More rarely	More rarely		More rarely	More rarely	No	Never	Never	Never	Never	Some times	Rarely	Always	Always	Often	Never	Never	Never
Female	52	South Denmark	Country side	>15 years	2 dogs	Former stray dog	Mixed	Mixed Type 4	Male	Sterilised	2 years	6 months - 1 year	0 - 5 kg	Adopted through Danish organisation		Greece	Yes	No	No	No	2-3 hours	Daily	Never	Never	Several times a day	Weekly	Daily	Weekly	Weekly	More rarely	Monthly	Monthly	More rarely		Weekly	Daily	No	Rarely	Rarely	Never	Rarely	Some times	Often	Always	Always	Often	Rarely	Rarely	Often
Female	53	Zealand	Country side	>15 years	1 dog	Former stray dog	Do not know	Mixed Type unclassified	Male	Sterilised	4 years	6 months - 1 year	6 - 10 kg	Adopted through Danish organisation		Greece	Yes	No	No	No	1-2 hours	More rarely	More rarely	Never	More rarely	Never	Daily	Several times a day	More rarely	More rarely			More rarely	Monthly	Several times a day	Several times a day	No	Never	Never	Never	Never	Never	Never	Often	Often	Never	Never	Never	Never
Female	38	Capitol	House in residential area	6-10 years	1 dog	Purebred with pedigree	Purebred	Purebred	Bitch	Sterilised	6 years	8 weeks	21 - 30 kg		Private breeding		Shared	Yes	Yes	No	2-3 hours	Several times a day	Monthly	Never	Weekly	Weekly	Daily	Several times a day	Monthly	Weekly	Weekly	Weekly	More rarely		Several times a day	Several times a day	No	Never	Never	Never	Rarely	Some times	Some times	Some times	Often	Some times	Never	Never	Never
Female	51	Capitol	Apartmental complex	11-15 years	1 dog	Purebred without pedigree	Purebred	Purebred	Bitch	Sterilised	7 years	9 weeks - 6 months	0 - 5 kg		Private breeding		Yes	Yes	No	Yes, with effect	1-2 hours	Several times a day	More rarely	Never	Several times a day	Weekly	Daily	Monthly	Several times a day	Monthly	More rarely	Monthly	Monthly		Monthly	Monthly	Do not know	Some times	Never	Never	Never	Some times	Some times	Some times	Some times	Often	Never	Never	Never
Female	45	Zealand	Country side	>15 years	6 dogs	Purebred with pedigree	Purebred	Purebred	Bitch	Intact	4 years		51 - 60 kg		Other		Yes	No	Train alone	No	0.5 hours	Daily	Never	More rarely	Daily	Daily	Daily	Several times a day	More rarely	Several times a day	Monthly	Weekly	Weekly		Monthly	Daily	No	Always	Always	Never	Never	Rarely	Often	Do not know	Do not know	Some times	Never	Never	Never
Female	15	South Denmark	House in residential area	0-2 years	1 dog	Mixed breed, raised in DK	Mixed	Mixed Type 3	Male	Sterilised	2 years	8 weeks	21 - 30 kg		Private breeding		Shared	No	No, but did previously	No	1-2 hours	Weekly	Weekly	Several times a day	Several times a day	Daily	Monthly	Weekly	Weekly	Several times a day	More rarely	More rarely	Several times a day		Weekly	Several times a day	No	Never	Never	Never	Never	Often	Often	Always	Always	Some times	Never	Never	Never
Female	73	Mid-Jutland	House in residential area	>15 years	1 dog	Purebred with pedigree	Purebred	Purebred	Male	Intact	6 years	8 weeks	16 - 20 kg		Private breeding		Shared	Yes	No, but did previously	No	2-3 hours	Several times a day	Weekly	Weekly	Daily	Daily	Several times a day	Weekly	More rarely	Daily	Monthly	More rarely	More rarely		Daily	Daily	No	Never	Never	Never	Never	Never	Some times	Some times	Often	Some times	Never	Never	Never
Female	28	Capitol	Apartmental complex	3-5 years	1 dog	Purebred without pedigree	Purebred	Purebred	Bitch	Intact	2 years	9 weeks - 6 months	11 - 15 kg		Private breeding		Yes	Yes	Yes	No	2-3 hours	Several times a day	Monthly	Monthly	Daily	Several times a day	Several times a day	Weekly	Monthly	Weekly	Monthly	More rarely	Monthly		Monthly	Weekly	No	Never	Never	Never	Never	Some times	Rarely	Often	Always	Some times	Never	Never	Never
Female	45	Zealand	House in residential area	6-10 years	1 dog	Purebred with pedigree	Purebred	Purebred	Male	Intact	6 years	9 weeks - 6 months	31 - 40 kg		Private breeding		Shared	Yes	No, but did previously	No	1-2 hours	Several times a day	Never	Monthly	Weekly	Weekly	Weekly	Weekly	Daily	Monthly	Monthly	More rarely	Monthly		Weekly	Several times a day	No	Never	Never
Female	48	Zealand	House in residential area	>15 years	1 dog	Former stray dog	Mixed	Mixed Type 5	Bitch	Intact	3 years	6 months - 1 year	11 - 15 kg	Adopted through Danish organisation		Bosnia-Herzegovina	Yes	No	No		2-3 hours	Several times a day	Never	Never	Several times a day	Daily	Several times a day	Weekly	Monthly	Several times a day	Monthly	More rarely	Weekly		Weekly	More rarely	No	Rarely	Never	Rarely	Rarely	Rarely	Some times	Some times	Often	Some times	Never	Never	Rarely
Female	29	Zealand	Country side	6-10 years	1 dog	Purebred with pedigree	Purebred	Purebred	Male	Intact	7 years	8 weeks	21 - 30 kg		Bred by larger kennel		Yes	Yes	No	Yes, with effect	3-4 hours	Several times a day	Never	Never	Daily	Weekly	Daily	Weekly	Weekly	Daily	Monthly	Monthly	Weekly		Daily	Several times a day	No	Never	Never	Never	Never	Some times	Rarely	Some times	Often	Some times	Never	Never	Never
Female	52	Mid-Jutland	House in residential area	>15 years	1 dog	Purebred with pedigree	Purebred	Purebred	Male	Intact	9 years	8 weeks	6 - 10 kg		Private breeding		Yes	Yes	Yes	No	1-2 hours	Weekly	Weekly	Never	Daily	Several times a day	Weekly	Monthly	More rarely	Weekly	Monthly	More rarely	More rarely		Daily	Never	No	Never	Never	Never	Never	Some times	Often	Often	Some times	Some times	Never	Never	Never
Female	73	Capitol	House in residential area	>15 years	1 dog	Purebred with pedigree	Purebred	Purebred	Bitch	Intact	8 years	6-7 years	0 - 5 kg		Bred by larger kennel		Shared	No	No	No	3-4 hours	Several times a day	Never	Never	More rarely	Daily	Daily	Daily	More rarely	Monthly	Several times a day	Monthly	Weekly		Several times a day	Several times a day	No	Never	Never	Never	Never	Some times	Often	Some times	Often	Some times	Never	Never	Never
Female	43	Zealand	House in residential area	0-2 years	1 dog	Purebred with pedigree	Purebred	Purebred	Bitch	Sterilised	1 year	8 weeks	21 - 30 kg		Other		Yes	Yes	Yes		1-2 hours	Several times a day	Never	Daily	Daily	Weekly	Several times a day	Monthly	Monthly	Monthly	Monthly	Weekly	More rarely		Weekly	Weekly	No	Never	Never	Rarely	Rarely	Rarely	Some times	Always	Always	Some times	Never	Never	Rarely
Female	23	Capitol	Apartmental complex	6-10 years	2 dogs	Purebred without pedigree	Purebred	Purebred	Bitch	Intact	2 years	8 weeks	0 - 5 kg		Private breeding		Yes	Yes	Train alone	Yes, with effect	7-8 hours	Several times a day	More rarely	Never	Never	Several times a day	Several times a day	Several times a day	More rarely	Several times a day	More rarely	More rarely	Monthly		Daily	Weekly	No	Never	Never	Never	Rarely	Often	Always	Rarely	Always	Some times	Never	Never	Never
Female	48	South Denmark	Apartmental complex	>15 years	3 dogs	Purebred with pedigree	Purebred	Purebred	Bitch	Intact	2 years	8 weeks	6 - 10 kg		Other		Yes	Yes	Yes	Other	2-3 hours	Several times a day	More rarely	Never	Several times a day	Weekly	Monthly	Weekly	Monthly	Daily	Monthly	More rarely	More rarely		Several times a day	Several times a day	No	Never	Never	Never	Never	Never	Rarely	Never	Often	Some times	Never	Never	Never
Female	52	South Denmark	Apartmental complex	>15 years	1 dog	Mixed breed, raised in DK	Mixed	Mixed Type 6	Bitch	Intact	8 years	8 weeks	6 - 10 kg		Private breeding		Yes	No	No	No	2-3 hours	Several times a day	Several times a day	Several times a day	Several times a day	More rarely	Weekly	Daily	More rarely	Weekly	Monthly	More rarely	Weekly		More rarely	Never	No	Never	Never	Never	Rarely	Never	Some times	Rarely	Often	Rarely	Never	Never	Never
Female	20	South Denmark	House in residential area	6-10 years	2 dogs	Former stray dog	Mixed	Mixed Type 5	Male	Sterilised	2 years	1-2 years	41 - 50 kg	Adopted privately		Turkey	Yes	No	No	No	3-4 hours	Several times a day	Weekly	Never	Several times a day	Weekly	Daily	Daily	Monthly	Daily	Monthly	More rarely	Weekly	More rarely	Daily	Several times a day	No	Rarely	Rarely	Never	Never	Rarely	Often	Some times	Often	Often	Never	Never	Never
Female	43	Mid-Jutland	Country side	>15 years	2 dogs	Purebred with pedigree	Purebred	Purebred	Bitch	Sterilised	9 years	8 weeks	41 - 50 kg		Private breeding		Yes	No	No	No	2-3 hours	Several times a day	Monthly	Monthly	Daily	Monthly	Several times a day	Daily	More rarely	Several times a day	Daily	More rarely	More rarely		Weekly	Several times a day	No	Never	Never	Never	Never	Never	Rarely	Rarely	Some times	Rarely	Never	Never	Never
Female	49	Mid-Jutland	Country side	>15 years	5 dogs	Former stray dog	Mixed	Mixed Type unclassified	Bitch	Sterilised	3 years	6 months - 1 year	16 - 20 kg	Adopted through Danish organisation		Spain	Yes	No	No	No	2-3 hours	Several times a day	Never	Daily	Daily	Daily	Daily	Weekly	Weekly	Daily	Monthly	More rarely	More rarely	Monthly	Several times a day	Several times a day	No	Rarely	Rarely	Never	Rarely	Never	Rarely	Often	Always	Some times	Never	Never	Never
Female	53	Capitol	House in residential area	>15 years	1 dog	Purebred with pedigree	Purebred	Purebred	Bitch	Intact	0-1 years	8 weeks	11 - 15 kg		Other		Shared	Yes	Yes		2-3 hours	Several times a day	Never	Never	Several times a day	Several times a day	Several times a day	Never	More rarely	More rarely	Monthly	More rarely	More rarely		Never	Several times a day	No	Never	Never	Do not know	Never	Do not know	Do not know	Rarely	Often	Some times	Do not know	Do not know	Never
Female	48	Mid-Jutland	Country side	>15 years	1 dog	Former stray dog	Mixed	Mixed Type 7	Bitch	Sterilised	4 years	2-3 years	11 - 15 kg	Adopted through Danish organisation		Romania	Yes	No	No	No	3-4 hours	Several times a day	Never	Several times a day	Several times a day	Daily	Daily	Weekly	More rarely	Daily	Monthly	More rarely	Weekly		Weekly	Weekly	No	Never	Never	Never	Rarely	Never	Some times	Some times	Always	Some times	Never	Never	Never
Female	33	Capitol	Apartmental complex	>15 years	1 dog	Mixed breed, raised in DK	Mixed	Mixed Type 8	Male	Intact	5 years	8 weeks	11 - 15 kg		Private breeding		Yes	Yes	No	No	2-3 hours	Several times a day	Monthly	Weekly	Several times a day	More rarely	Daily	More rarely	Several times a day	Several times a day	More rarely	More rarely	More rarely		Monthly	Monthly	No	Never	Never	Never	Never	Some times	Some times	Always	Always	Often	Never	Never	Never
Female	23	South Denmark	House in residential area	3-5 years	1 dog	Former stray dog	Mixed	Mixed Type 8	Bitch	Intact	1 year	6 months - 1 year	11 - 15 kg	Adopted through Danish organisation		Bosnia-Herzegovina	Shared	No	Yes	No	1-2 hours	Several times a day	More rarely	Monthly	Weekly	Weekly	Weekly	Daily	More rarely	Weekly	Weekly	More rarely	Monthly		Daily	Weekly	No	Never	Never	Never	Never	Rarely	Often	Often	Always	Rarely	Never	Never	Never
Female	38	South Denmark	House in residential area	0-2 years	1 dog	Mixed breed, raised in DK	Mixed	Mixed Type unclassified	Male	Intact	1 year	9 weeks - 6 months	0 - 5 kg		Private breeding		Yes	No	No	No	4-5 hours	Several times a day	Never	Several times a day	Several times a day	Daily	Daily	Weekly	More rarely	Monthly	Monthly	More rarely	More rarely		Monthly	Monthly	No	Never	Never	Never	Never	Never	Some times	Always	Always	Often	Some times	Some times	Never
Female	27	Mid-Jutland	House in residential area	6-10 years	1 dog	Purebred without pedigree	Purebred	Purebred	Male	Intact	6 years	8 weeks	16 - 20 kg		Bred by larger kennel		Yes	No	No	No	1-2 hours	Several times a day	Monthly	Weekly	Several times a day	Monthly	Weekly	More rarely	More rarely	Monthly	More rarely	More rarely	Monthly		More rarely	Weekly	No	Never	Rarely	Never	Rarely	Some times	Some times	Always	Always	Often	Never	Rarely	Never
Female	48	Zealand	House in residential area	>15 years	2 dogs	Purebred without pedigree	Mixed	Mixed Type 6	Male	Sterilised	2 years	1-2 years	6 - 10 kg		Replacement from private home		Yes	No	No	No	3-4 hours	Several times a day	Daily	Several times a day	Daily	Daily	Weekly	Monthly	Monthly	Daily	Monthly	Monthly	Daily		Never	Monthly	No	Never	Never	Never	Never	Rarely	Often	Some times	Often	Some times	Never	Never	Never
Female	19	South Denmark	Apartmental complex	11-15 years	1 dog	Mixed breed, raised in DK	Mixed	Mixed Type 7	Male	Sterilised	13 years	3-4 years	41 - 50 kg		Replacement from private home		Shared	Do not know	No	No	1-2 hours	Several times a day	More rarely	Monthly	Several times a day	Never	Daily	Monthly	Daily	Never	Weekly	More rarely	Weekly		Weekly	Never	No	Rarely	Never	Rarely	Never	Some times	Some times	Some times	Some times	Often	Never	Never	Never
Female	64	South Denmark	Country side	>15 years	1 dog	Purebred with pedigree	Purebred	Purebred	Male	Intact	14 years	9 weeks - 6 months	16 - 20 kg		Bred by larger kennel		Shared	Yes	No, but did previously	No	0.5 hours	Daily	Never	Never	Never	Never	Never	Daily	Monthly	Several times a day	Daily	Monthly	Daily		Weekly	Monthly	No	Never	Never	Never	Never	Often	Often	Rarely	Some times	Rarely	Rarely	Rarely	Never
Female	39	Capitol	House in residential area	3-5 years	1 dog	Mixed breed, raised in DK	Mixed	Mixed Type 7	Male	Sterilised	4 years	9 weeks - 6 months	6 - 10 kg		Private breeding		Yes	Yes	No	No	1-2 hours	Several times a day	Monthly	Never	Monthly	Weekly	Weekly	Daily	Monthly	Monthly	Several times a day	Weekly	More rarely		Weekly	Several times a day	No	Never	Never	Never	Never	Never	Never	Always	Always	Rarely	Never	Never	Never
Female	60	Zealand	Country side	>15 years	2 dogs	Purebred without pedigree	Purebred	Purebred	Male	Intact	5 years	8 weeks	6 - 10 kg		Private breeding		Yes	No	No	No	3-4 hours	Several times a day	Never	Daily	Daily	Never	Daily	Several times a day	More rarely	Weekly	Monthly	More rarely	Daily	Weekly	More rarely	Several times a day	No	Never	Never	Never	Never	Never	Often	Often	Always	Often	Never	Never	Never
Male	62	South Denmark	House in residential area	>15 years	3 dogs	Purebred with pedigree	Purebred	Purebred	Male	Intact	2 years	8 weeks	21 - 30 kg		Private breeding		Shared	Yes	No, but did previously	No	2-3 hours	Several times a day	Never	Daily	Daily	Several times a day	Monthly	Monthly	Monthly	Weekly	Monthly	More rarely	More rarely		More rarely	Monthly	No	Never	Never	Never	Never	Do not know	Some times	Some times	Often	Often	Never	Never	Always
Female	24	South Denmark	Apartmental complex	6-10 years	1 dog	Purebred with pedigree	Purebred	Purebred	Bitch	Intact	2 years	9 weeks - 6 months	31 - 40 kg		Bred by larger kennel		Yes	Yes	Train alone	No	1-2 hours	Daily	More rarely	Weekly	Daily	Weekly	Daily	Daily	Monthly	Daily	Monthly	Daily	More rarely	Weekly	Several times a day	Several times a day	No	Never	Never	Never	Never	Rarely	Rarely	Often	Often	Often	Never	Never	Never
Female	41	Capitol	House in residential area	>15 years	1 dog	Mixed breed, raised in DK	Mixed	Mixed Type 2	Male	Intact	7 years	1-2 years	11 - 15 kg		Replacement from private home		Yes	No	No	No	1-2 hours	Several times a day	Weekly	Daily	Several times a day	Several times a day	Daily	Daily	More rarely	Several times a day	Monthly	More rarely	Weekly		More rarely	Several times a day	No	Never	Never	Never	Never	Never	Some times	Often	Often	Some times	Never	Never	Never
Female	53	South Denmark	House in residential area	>15 years	1 dog	Former stray dog	Mixed	Mixed Type 9	Bitch	Sterilised	4 years	6 months - 1 year	31 - 40 kg	Adopted through Danish organisation		Turkey	Yes	No	No		1-2 hours	Several times a day	Never	Never	Daily	Daily	Daily	Several times a day	More rarely	Daily	Weekly	More rarely	Daily		Daily	Several times a day	No	Never	Never	Never	Never	Rarely	Rarely	Rarely	Some times	Some times	Never	Never	Never
Female	27	Zealand	Country side	>15 years	2 dogs	Former stray dog	Do not know	Mixed Type 8	Bitch	Sterilised	2 years	1-2 years	21 - 30 kg	Adopted through Danish organisation		Bosnia-Herzegovina	Yes	No	No, but did previously	No	2-3 hours	Daily	Daily	Never	More rarely	Daily	Daily	Several times a day	More rarely	Several times a day	Monthly	Daily	Weekly		Several times a day	Several times a day	No	Never	Never	Never	Never	Never	Never	Often	Always	Some times	Never	Never	Never
Female	22	Zealand	Apartmental complex	11-15 years	1 dog	Purebred with pedigree	Purebred	Purebred	Male	Sterilised	6 years	9 weeks - 6 months	0 - 5 kg		Bred by larger kennel		Yes	Yes	Train alone	No	2-3 hours	Several times a day	Never	Never	Daily	Weekly	Daily	Several times a day	More rarely	Daily	Weekly	Monthly	More rarely		Several times a day	Daily	No	Never	Never	Never	Never	Rarely	Some times	Some times	Always	Often	Never	Never	Never
Female	59	Capitol	Country side	>15 years	1 dog	Purebred without pedigree	Purebred	Purebred	Bitch	Intact	12 years	8 weeks	6 - 10 kg		Private breeding		Yes	No	No	No	1-2 hours	Several times a day	Never	Never	Daily	Daily	Never	Weekly	Monthly	Weekly	Monthly	Monthly	Daily		More rarely	Weekly	No	Never	Never	Never	Never	Rarely	Never	Rarely	Often	Some times	Rarely	Rarely	Never
Female	26	Mid-Jutland	Apartmental complex	6-10 years	1 dog	Mixed breed, raised in DK	Mixed	Mixed Type unclassified	Bitch	Sterilised	7 years	9 weeks - 6 months	6 - 10 kg		Private breeding		Yes	No	No	No	3-4 hours	Several times a day	Daily	Weekly	Weekly	Weekly	Several times a day	Several times a day	More rarely	Monthly	Weekly	Weekly	Weekly		More rarely	Daily	No	Never	Never	Never	Never	Never	Some times	Often	Often	Some times	Never	Never	Never
Female	53	South Denmark	House in residential area	>15 years	3 dogs	Mixed breed, raised in DK	Mixed	Mixed Type 1	Male	Intact	5 years		6 - 10 kg		Other		Yes	Yes	Train alone	No	3-4 hours	Daily	Never	More rarely	Daily	More rarely	Daily	Weekly	Weekly	More rarely	More rarely	More rarely	Weekly		Monthly	Several times a day	No	Often	Rarely	Never	Never	Never	Some times	Often	Always	Often	Some times	Rarely	Never
Female	54	South Denmark	House in residential area	6-10 years	1 dog	Purebred without pedigree	Purebred	Purebred	Male	Intact	7 years	9 weeks - 6 months	11 - 15 kg		Private breeding		Shared	No	No	No	1-2 hours	Several times a day	Never	Several times a day	Several times a day	Never	Several times a day	Monthly	Monthly	Weekly	More rarely	More rarely	Monthly		Monthly	Several times a day	No	Never	Never	Never	Never	Often	Never	Always	Often	Often	Never	Never	Never
Female	63	Capitol	House in residential area	6-10 years	1 dog	Purebred with pedigree	Purebred	Purebred	Bitch	Intact	1 year	8 weeks	16 - 20 kg		Private breeding		Shared	Yes	Yes		2-3 hours	Several times a day	Never	Weekly	Daily	Several times a day	Daily	Weekly	Monthly	Monthly	Monthly	More rarely	Daily		Never	Daily	No	Never	Never	Never	Never	Never	Some times	Do not know	Do not know	Do not know	Never	Never	Never
Female	56	Mid-Jutland	House in residential area	11-15 years	1 dog	Purebred with pedigree	Purebred	Purebred	Bitch	Intact	8 years	8 weeks	11 - 15 kg		Private breeding		Shared	Yes	No	No	2-3 hours	Several times a day	Never	Never	Several times a day	Never	Daily	Weekly	Monthly	Weekly	Weekly	Monthly	More rarely	Daily	Several times a day	Several times a day	No	Never	Never	Never	Never	Rarely	Often	Always	Always	Always	Never	Never	Never
Male	46	South Denmark	House in residential area	>15 years	2 dogs	Purebred with pedigree	Purebred	Purebred	Male	Intact	0-1 years	9 weeks - 6 months	0 - 5 kg		Private breeding		Yes	Yes	No, but did previously	No	1-2 hours	Daily	Never	Several times a day	Several times a day	Daily	Never	Monthly	Monthly	Monthly	Monthly	Monthly	Monthly		Monthly	Weekly	No	Rarely	Never	Never	Rarely	Some times	Often	Often	Often	Some times	Never	Never	Never
Female	50	North Jutland	Country side	>15 years	2 dogs	Mixed breed, raised in DK	Purebred	Purebred	Bitch	Intact	10 years	8 weeks	31 - 40 kg		Replacement from private home		Yes	No	No	No	1-2 hours	Daily	Daily	More rarely	Daily	More rarely	Weekly	Weekly	More rarely	Several times a day	Daily	Monthly	Several times a day		Monthly	Several times a day	No	Never	Never	Never	Never	Some times	Some times	Often	Often	Some times	Never	Never	Never
Male	67	Capitol	House in residential area	11-15 years	1 dog	Purebred with pedigree	Purebred	Purebred	Male	Intact	6 years	8 weeks	61 - 70 kg		Private breeding		Yes	No	No	No	3-4 hours	Several times a day	Never	Never	Daily	Never	Never	Monthly	Weekly	Several times a day	Daily	More rarely	More rarely		Monthly	Several times a day	No	Never	Never	Never	Never	Rarely	Often	Often	Often	Often	Never	Never	Never
Female	27	Capitol	House in residential area	0-2 years	1 dog	Purebred without pedigree	Do not know	Mixed Type 1	Male	Intact	0-1 years	9 weeks - 6 months	0 - 5 kg		Imported from breeder		Yes	Yes	Train alone	No	2-3 hours	Several times a day	Never	Daily	Daily	Weekly	Daily	Monthly	More rarely	Monthly	More rarely	More rarely	Weekly		Several times a day	Weekly	No	Never	Rarely	Never	Never	Some times	Some times	Often	Often	Often	Never	Never	Never
Female	41	South Denmark	Apartmental complex	>15 years	1 dog	Purebred with pedigree	Purebred	Purebred	Bitch	Sterilised	2 years	9 weeks - 6 months	6 - 10 kg		Bred by larger kennel		Yes	No	Train alone	No	0.5 hours	Daily	Never	Daily	Daily	Monthly	Daily	Several times a day	Several times a day	Monthly	Monthly	Monthly	Weekly		More rarely	Monthly	No	Never	Never	Never	Never	Some times	Rarely	Some times	Often	Some times	Never	Never	Never
Female	48	Zealand	Country side	>15 years	3 dogs	Purebred with pedigree	Purebred	Purebred	Bitch	Intact	3 years	8 weeks	31 - 40 kg		Private breeding		Yes	Yes	Yes	No	2-3 hours	Daily	Weekly	Never	Several times a day	Daily	Weekly	Several times a day	More rarely	Daily	Monthly	Monthly	More rarely		Monthly	Daily	No	Never	Never	Never	Some times	Rarely	Rarely	Often	Often	Some times	Never	Never	Never
Female	42	Capitol	Apartmental complex	6-10 years	1 dog	Former stray dog	Mixed	Mixed Type 2	Bitch	Sterilised	0-1 years	6 months - 1 year	6 - 10 kg	Adopted through Danish organisation		Bosnia-Herzegovina	Shared	No	Train alone	No	2-3 hours	Several times a day	Monthly	More rarely	Several times a day	Several times a day	Daily	Weekly	Never	Monthly	Monthly	Monthly	Daily		Weekly	Daily	No	Never	Never	Never	Some times	Never	Some times	Some times	Often	Some times	Never	Never	Never
Female	22	South Denmark	House in residential area	3-5 years	1 dog	Purebred without pedigree	Purebred	Purebred	Male	Intact	3 years	8 weeks	31 - 40 kg		Private breeding		Yes	No	No	No	3-4 hours	Several times a day	Daily	Daily	Several times a day	Weekly	Several times a day	Weekly	More rarely	Daily	Monthly	More rarely	Weekly		Daily	Several times a day	No	Never	Never	Never	Some times	Often	Some times	Often	Often	Often	Never	Never	Never
Female	58	Capitol	Country side	>15 years	3 dogs	Purebred without pedigree	Purebred	Purebred	Male	Sterilised	5 years	8 weeks	6 - 10 kg		Private breeding		Yes	No	No	No	1-2 hours	Daily	Never	Monthly	Daily	Daily	Weekly	Several times a day	Monthly	Daily	Weekly	Monthly	Daily		Several times a day	Several times a day	No	Never	Never	Never	Rarely	Some times	Rarely	Some times	Some times	Some times	Never	Never	Never
Male	65	Zealand	House in residential area	>15 years	1 dog	Purebred with pedigree	Purebred	Purebred	Male	Intact	5 years	4-5 years	31 - 40 kg	Other		Other	Shared	Yes	Yes	No	1-2 hours	Several times a day	Daily	Weekly	Daily	Weekly	Daily	Several times a day	More rarely	Several times a day	Monthly	More rarely	More rarely		Daily	Several times a day	No	Never	Never	Never	Never	Never	Never	Often	Always	Some times	Never	Never	Never
Female	57	South Denmark	Country side	>15 years	4 dogs	Former stray dog	Mixed	Mixed Type 6	Male	Sterilised	4 years	1-2 years	0 - 5 kg	Found on street		Spain	Yes	No	No	No	3-4 hours	Several times a day	Weekly	Several times a day	Several times a day	Daily	Several times a day	Daily	More rarely	More rarely	Monthly	More rarely	More rarely		Several times a day	Several times a day	No	Never	Never	Never	Never	Rarely	Rarely	Often	Always	Often	Never	Never	Never
Female	41	Zealand	Country side	>15 years	1 dog	Purebred with pedigree	Purebred	Purebred	Male	Intact	1 year	8 weeks	6 - 10 kg		Private breeding		Shared	Yes	No, but did previously	No	1-2 hours	Several times a day	Never	More rarely	Daily	Daily	Weekly	Weekly	Weekly	Weekly	Monthly	Weekly	Daily		Weekly	Several times a day	No	Never	Never	Never	Rarely	Never	Rarely	Often	Often	Rarely	Never	Never	Never
Female	46	South Denmark	House in residential area	>15 years	2 dogs	Former stray dog	Mixed	Mixed Type 2	Bitch	Sterilised	14 years	9 weeks - 6 months	11 - 15 kg	Adopted through foreign organisation		Greece	Shared	Yes	No, but did previously	No	2-3 hours	Daily	Never	Never	Daily	More rarely	Daily	Weekly	Daily	Several times a day	Monthly	Monthly	Several times a day		Weekly	Several times a day	No	Never	Never	Do not know	Rarely	Often	Never	Do not know	Some times	Some times	Never	Never	Never
Female	24	South Denmark	House in residential area	11-15 years	1 dog	Purebred without pedigree	Purebred	Purebred	Male	Intact	6 years	8 weeks	0 - 5 kg		Private breeding		Shared	Yes	No, but did previously	No	2-3 hours	Daily	Never	Never	Daily	Daily	Daily	Daily	Several times a day	Weekly	Daily	More rarely	More rarely		Monthly	Several times a day	No	Never	Never	Never	Never	Often	Never	Always	Often	Some times	Rarely	Never	Never
Female	55	Capitol	House in residential area	>15 years	2 dogs	Purebred with pedigree	Purebred	Purebred	Bitch	Intact	2 years	8 weeks	21 - 30 kg		Private breeding		No	Yes	Yes, but not with me		3-4 hours	Several times a day	Daily	Daily	Daily	Weekly	Daily	Weekly	More rarely	Weekly	Monthly	Monthly	More rarely		Daily	Several times a day	No	Never	Never	Never	Never	Some times	Some times	Some times	Some times	Often	Never	Never	Rarely
Female	53	Capitol	Apartmental complex	6-10 years	1 dog	Purebred with pedigree	Purebred	Purebred	Male	Sterilised	2 years	8 weeks	0 - 5 kg		Private breeding		Shared	No	No	No	1-2 hours	Several times a day	More rarely	Weekly	Several times a day	More rarely	Daily	Several times a day	Monthly	More rarely	Monthly	Monthly	Weekly		Several times a day	Daily	No	Never	Never	Never	Never	Some times	Often	Often	Often	Often	Never	Never	Never
Female	35	South Denmark	House in residential area	>15 years	2 dogs	Purebred without pedigree	Purebred	Purebred	Bitch	Sterilised	8 years		6 - 10 kg		Other		Shared	No	No	No	1-2 hours	Daily	Never	Weekly	Daily	Never	Never	Several times a day	Several times a day	Weekly	Monthly	Monthly	Weekly		Weekly	Daily	No	Rarely	Rarely	Never	Never	Never	Often	Rarely	Some times	Some times	Rarely	Rarely	Never
Female	56	Zealand	Country side	>15 years	6 dogs	Purebred with pedigree	Purebred	Purebred	Bitch	Intact	2 years	8 weeks	21 - 30 kg		Imported from breeder		Yes	Yes	No, but did previously	No	6-7 hours	Several times a day	Never	Several times a day	Several times a day	Monthly	Weekly	Several times a day	More rarely	Weekly	Monthly	More rarely	Weekly		Daily	Several times a day	No	Rarely	Never	Never	Never	Rarely	Rarely	Always	Always	Often	Never	Never	Never
Male	30	Capitol	Do not wish to respond	>15 years	1 dog	Purebred with pedigree	Purebred	Purebred	Male	Intact	2 years	8 weeks	21 - 30 kg		Private breeding		Shared	Yes	No	No	3-4 hours	Several times a day	More rarely	Monthly	Several times a day	Monthly	Weekly	Several times a day	Monthly	More rarely	Monthly	Weekly	Weekly		Several times a day	Several times a day	No	Never	Never	Never	Rarely	Rarely	Rarely	Often	Often	Rarely	Never	Never	Rarely
Male	41	South Denmark	House in residential area	>15 years	2 dogs	Purebred with pedigree	Purebred	Purebred	Male	Sterilised	8 years	8 weeks	31 - 40 kg		Bred by larger kennel		Shared	Yes, but not with me	No, but did previously	No	2-3 hours	Daily	More rarely	Weekly	Daily	More rarely	Daily	Weekly	Monthly	Daily	Monthly	Monthly	More rarely		Weekly	Daily	No	Never	Never	Never	Rarely	Some times	Some times	Some times	Often	Often	Never	Never	Never
Female	47	Zealand	Apartmental complex	3-5 years	1 dog	Purebred without pedigree	Purebred	Purebred	Male	Sterilised	4 years	8 weeks	0 - 5 kg		Private breeding		Shared	No	No		1-2 hours	Several times a day	Daily	Daily	Daily	More rarely	Daily	Monthly	Daily	Weekly	Monthly	More rarely	Weekly		Several times a day	Several times a day	No	Never	Never	Never	Never	Never	Often	Some times	Often	Some times	Rarely	Never	Never
Female	66	Zealand	Country side	>15 years	2 dogs	Purebred with pedigree	Purebred	Purebred	Bitch	Sterilised	13 years	8 weeks	6 - 10 kg		Private breeding		Yes	Yes	No	No	1-2 hours	Several times a day	Daily	Never	More rarely	Daily	Daily	Several times a day	Weekly	Weekly	Daily	Weekly	More rarely		Several times a day	Several times a day	No	Never	Never	Never	Never	Rarely	Never	Some times	Often	Rarely	Never	Never	Never
Female	57	Capitol	Country side	>15 years	2 dogs	Mixed breed, raised in DK	Mixed	Mixed Type 7	Bitch	Intact	4 years	8 weeks	21 - 30 kg		Private breeding		Shared	Yes	No	No	1-2 hours	Daily	More rarely	Weekly	Daily	More rarely	Weekly	Weekly	Monthly	Daily	Monthly	More rarely	More rarely		Daily	Several times a day	No	Never	Never	Never	Some times	Often	Often	Often	Often	Often	Never	Rarely	Never
Female	53	North Jutland	Country side	>15 years	2 dogs	Purebred with pedigree	Purebred	Purebred	Male	Intact	7 years	8 weeks	21 - 30 kg		Bred by larger kennel		Yes	Yes	No	No	6-7 hours	Weekly	Never	Weekly	Several times a day	Several times a day	Several times a day	Several times a day	More rarely	Daily	Monthly	More rarely	More rarely	Monthly	Weekly	Weekly	No	Never	Never	Never	Never	Some times	Some times	Some times	Often	Some times	Never	Never	Never
Female	47	Zealand	Country side	>15 years	4 dogs	Former stray dog	Mixed	Mixed Type 2	Male	Intact	0-1 years	9 weeks - 6 months	16 - 20 kg	Adopted through Danish organisation		Romania	Yes	No	No	No	3-4 hours	Daily	Never	Daily	Daily	Daily	Daily	Monthly	Weekly	Monthly	More rarely	More rarely	More rarely		Weekly	Daily	No	Never	Never	Rarely	Rarely	Rarely	Some times	Often	Often	Some times	Never	Never	Never
Female	38	Capitol	Apartmental complex	6-10 years	2 dogs	Purebred without pedigree	Purebred	Purebred	Bitch	Sterilised	2 years	8 weeks	16 - 20 kg		Private breeding		Yes	Yes	Yes	No	3-4 hours	Several times a day	Weekly	Never	Daily	Daily	Daily	Daily	More rarely	Weekly	Monthly	More rarely	More rarely		More rarely	Weekly	No	Never	Never	Never	Never	Never	Never	Always	Some times	Rarely	Never	Never	Never
Female	48	South Denmark	House in residential area	6-10 years	1 dog	Mixed breed, raised in DK	Mixed	Mixed Type 10	Male	Sterilised	2 years	8 weeks	11 - 15 kg		Private breeding		Yes	No	No	No	2-3 hours	Several times a day	Never	Several times a day	Several times a day	Never	Daily	Weekly	Monthly	Monthly	Monthly	More rarely	Monthly		Monthly	Monthly	No	Never	Never	Never	Rarely	Some times	Some times	Some times	Always	Some times	Never	Never	Never
Female	51	Capitol	Country side	>15 years	2 dogs	Former stray dog	Do not know	Mixed Type 8	Male	Sterilised	9 years	6-7 years	21 - 30 kg	Adopted through Danish organisation		Bosnia-Herzegovina	Yes	Do not know	No	No	2-3 hours	Several times a day	More rarely	Never	More rarely	Several times a day	Weekly	More rarely	Weekly	Several times a day	Several times a day	More rarely	Weekly		Several times a day	Several times a day	No	Never	Never	Never	Always	Never	Often	Often	Always	Often	Never	Never	Never
Male	33	South Denmark	Do not wish to respond	0-2 years	1 dog	Mixed breed, raised in DK	Mixed	Mixed Type 1	Male	Sterilised	1 year	9 weeks - 6 months	6 - 10 kg		Private breeding		Shared	Yes	No	No	3-4 hours	Several times a day	Daily	Weekly	Several times a day	Daily	Several times a day	Weekly	Daily	Weekly	Monthly	Weekly	Never		Weekly	Several times a day	No	Never	Never	Never	Some times	Rarely	Some times	Often	Often	Rarely	Never	Never	Never
Male	68	Capitol	Apartmental complex	3-5 years	1 dog	Purebred without pedigree	Purebred	Purebred	Male	Sterilised	4 years	8 weeks	6 - 10 kg		Private breeding		Yes	Yes	Yes	No	2-3 hours	Several times a day	Weekly	Weekly	Several times a day	Weekly	Several times a day	Monthly	Monthly	Weekly	Monthly	Monthly	More rarely		Daily	More rarely	No	Never	Never	Never	Never	Some times	Some times	Often	Often	Often	Never	Never	Never
Female	34	South Denmark	Apartmental complex	3-5 years	1 dog	Purebred without pedigree	Purebred	Purebred	Bitch	Intact	2 years	1-2 years	0 - 5 kg		Replacement from private home		Yes	No	No	No	2-3 hours	Several times a day	Never	Daily	Several times a day	Never	Daily	Weekly	More rarely	Weekly	Monthly	Monthly	More rarely		Never	Several times a day	No	Rarely	Rarely	Never	Never	Rarely	Often	Always	Always	Always	Rarely	Rarely	Never
Female	47	Zealand	Country side	0-2 years	1 dog	Purebred with pedigree	Purebred	Purebred	Male	Intact	2 years	9 weeks - 6 months	6 - 10 kg		Private breeding		Yes	Yes	Yes	No	4-5 hours	Several times a day	Never	Monthly	Daily	Daily	Several times a day	Monthly	Monthly	Monthly	Monthly	Monthly	Monthly		Daily	Daily	No	Never	Never	Never	Never	Some times	Some times	Some times	Often	Rarely	Never	Never	Never
Female	60	Capitol	House in residential area	3-5 years	1 dog	Purebred with pedigree	Purebred	Purebred	Bitch	Sterilised	3 years	8 weeks	11 - 15 kg		Private breeding		Yes	Yes	No, but did previously	No	1-2 hours	Several times a day	Never	Never	Daily	Weekly	Daily	Weekly	Monthly	Daily	Weekly	Monthly	More rarely		Daily	Weekly	No	Never	Never	Never	Never	Rarely	Rarely	Some times	Some times	Some times	Never	Never	Never
Female	47	Mid-Jutland	House in residential area	>15 years	1 dog	Purebred without pedigree	Purebred	Purebred	Bitch	Intact	6 years	8 weeks	6 - 10 kg		Private breeding		Shared	Yes	No, but did previously	Yes, without effect	1-2 hours	Daily	Weekly	Weekly	Daily	Weekly	Daily	Daily	More rarely	Weekly	Monthly	More rarely	Daily		Weekly	Daily	No	Rarely	Rarely	Never	Rarely	Often	Rarely	Some times	Often	Some times	Rarely	Rarely	Never
Female	18	South Denmark	House in residential area	>15 years	2 dogs	Former stray dog	Do not know	Mixed Type 6	Bitch	Sterilised	11 years	6-7 years	21 - 30 kg	Found on street		Turkey	Yes	No	Train alone	Other	5-6 hours	Several times a day	Weekly	Daily	Daily	Several times a day	Daily	Weekly	More rarely	Weekly	Monthly	More rarely	More rarely		Monthly	Monthly	No	Never	Never	Never	Never	Some times	Some times	Often	Often	Often	Never	Never	Never
Female	51	Mid-Jutland	House in residential area	>15 years	1 dog	Purebred with pedigree	Purebred	Purebred	Male	Intact	8 years	8 weeks	16 - 20 kg		Bred by larger kennel		Shared	Yes	No, but did previously	No	1-2 hours	Daily	Never	More rarely	Daily	Weekly	Daily	Monthly	Monthly	Weekly	Monthly	Weekly	More rarely		Daily	Weekly	No	Never	Never	Rarely	Some times	Some times	Rarely	Often	Often	Often	Never	Never	Never
Female	37	Mid-Jutland	House in residential area	>15 years	2 dogs	Purebred without pedigree	Purebred	Purebred	Bitch	Sterilised	3 years	8 weeks	11 - 15 kg		Private breeding		Yes	Yes	Yes	No	2-3 hours	Daily	Weekly	Never	Weekly	Daily	Daily	Daily	Monthly	Daily	Monthly	Monthly	More rarely		Monthly	Several times a day	No	Never	Never	Never	Never	Never	Rarely	Some times	Often	Some times	Never	Rarely	Never
Female	45	Zealand	Country side	>15 years	1 dog	Former stray dog	Do not know	Mixed Type 2	Male	Sterilised	4 years	6 months - 1 year	11 - 15 kg	Adopted through Danish organisation		Greece	Shared	Yes	No	No	3-4 hours	Several times a day	Weekly	Never	Daily	Never	Weekly	Daily	Monthly	Weekly	Weekly	Weekly	Monthly		More rarely	Daily	No	Never	Never	Never	Never	Never	Some times	Often	Always	Often	Never	Never	Never
Female	22	Mid-Jutland	House in residential area	11-15 years	2 dogs	Purebred without pedigree	Purebred	Purebred	Bitch	Intact	4 years	8 weeks	21 - 30 kg		Private breeding		Yes	No	No, but did previously	No	5-6 hours	Several times a day	Weekly	Weekly	Several times a day	Several times a day	Daily	Daily	More rarely	Weekly	Weekly	Weekly	Weekly		Weekly	Several times a day	No	Never	Rarely	Never	Rarely	Never	Some times	Always	Always	Always	Never	Never	Never
Female	26	Zealand	Country side	3-5 years	1 dog	Purebred without pedigree	Purebred	Purebred	Bitch	Intact	9 years	4-5 years	6 - 10 kg		Replacement from private home		Shared	Do not know	Train alone	No	1-2 hours	Daily	Never	Weekly	Daily	Weekly	Daily	Several times a day	Monthly	More rarely	Monthly	Weekly	More rarely		Weekly	Several times a day	No	Rarely	Rarely	Never	Never	Rarely	Often	Some times	Some times	Some times	Never	Never	Never
Female	25	Capitol	Country side	11-15 years	5 dogs	Purebred with pedigree	Purebred	Purebred	Male	Intact	3 years	8 weeks	21 - 30 kg		Other		Shared	Yes	Yes	No	4-5 hours	Several times a day	Daily	More rarely	Several times a day	Weekly	Daily	Several times a day	More rarely	Weekly	Monthly	Monthly	Several times a day		Several times a day	Several times a day	No	Never	Never	Never	Rarely	Never	Never	Often	Often	Some times	Never	Never	Never
Female	26	Capitol	Apartmental complex	3-5 years	1 dog	Former stray dog	Do not know	Mixed Type 5	Bitch	Intact	3 years	8 weeks	6 - 10 kg	Adopted through Danish organisation		Greece	Yes	No	No	Other	3-4 hours	Several times a day	More rarely	Daily	Daily	Weekly	Daily	Daily	Monthly	Daily	More rarely	Monthly	Weekly		Several times a day	Several times a day	No	Never	Rarely	Never	Never	Rarely	Often	Always	Always	Always	Never	Rarely	Never
Female	50	Capitol	House in residential area	>15 years	1 dog	Former stray dog	Do not know	Mixed Type unclassified	Bitch	Sterilised	4 years	9 weeks - 6 months	0 - 5 kg	Picked from foreign shelter		Greece	No	Yes	No	No	2-3 hours	Several times a day	Never	Never	Daily	Daily	Daily	Weekly	More rarely	Weekly	Monthly	More rarely	More rarely	Weekly	More rarely	Weekly	Yes	Never	Never	Never	Rarely	Rarely	Rarely	Some times	Often	Some times	Never	Never	Never
Female	57	North Jutland	Country side	>15 years	2 dogs	Mixed breed, raised in DK	Purebred	Purebred	Bitch	Sterilised	5 years	8 weeks	11 - 15 kg		Imported from breeder		Yes	Yes	Yes	No	2-3 hours	Daily	Weekly	More rarely	Several times a day	Several times a day	Daily	Daily	More rarely	Weekly	Monthly	Monthly	Weekly		Several times a day	Several times a day	No	Never	Never	Never	Never	Some times	Often	Often	Often	Some times	Do not know	Do not know	Do not know
Female	43	Mid-Jutland	Country side	11-15 years	1 dog	Purebred without pedigree	Purebred	Purebred	Bitch	Intact	2 years	8 weeks	16 - 20 kg		Private breeding		Yes	No	No	No	1-2 hours	Daily	Never	Weekly	Daily	Daily	Daily	Several times a day	More rarely	Weekly	Monthly	Monthly	Daily		Monthly	Several times a day	No	Always	Never	Never	Never	Often	Rarely	Often	Some times	Often	Never	Never	Never
Female	59	Capitol	Country side	>15 years	1 dog	Purebred without pedigree	Purebred	Purebred	Bitch	Intact	5 years	6 months - 1 year	21 - 30 kg		Danish shelter		Shared	Do not know	No, but did previously	No	2-3 hours	Several times a day	Never	Daily	Several times a day	Daily	Daily	Weekly	Monthly	Several times a day	Monthly	More rarely	Monthly		More rarely	Monthly	No	Never	Never	Never	Never	Some times	Some times	Rarely	Often	Some times	Never	Never	Never
Female	44	Zealand	Country side	6-10 years	2 dogs	Purebred with pedigree	Purebred	Purebred	Bitch	Intact	2 years	8 weeks	31 - 40 kg		Imported from breeder		Yes	Yes	Train alone	No	2-3 hours	Several times a day	Daily	Weekly	Daily	Daily	Weekly	Several times a day	More rarely	Weekly	More rarely	Monthly	More rarely		Several times a day	Several times a day	No	Never	Never	Never	Never	Never	Rarely	Often	Often	Often	Never	Never	Never
Female	55	South Denmark	House in residential area	>15 years	2 dogs	Former stray dog	Mixed	Mixed Type 6	Male	Intact	0-1 years	6 months - 1 year	6 - 10 kg	Adopted through Danish organisation		Bosnia-Herzegovina	Shared	No	No	No	1-2 hours	Daily	Never	Weekly	Several times a day	Several times a day	Several times a day	Daily	Monthly	Weekly	Monthly	Monthly	More rarely		Monthly	Several times a day	No	Never	Never	Some times	Some times	Rarely	Some times	Some times	Rarely	Some times	Do not know	Do not know	Do not know
Female	63	Capitol	House in residential area	>15 years	1 dog	Purebred with pedigree	Purebred	Purebred	Bitch	Intact	8 years	8 weeks	6 - 10 kg		Private breeding		Yes	Yes	Yes	No	3-4 hours	Several times a day	More rarely	Several times a day	Several times a day	Weekly	Weekly	Daily	Monthly	More rarely	Monthly	More rarely	Monthly		Daily	Several times a day	No	Never	Never	Never	Never	Some times	Some times	Always	Always	Often	Never	Never	Never
Female	64	Mid-Jutland	House in residential area	>15 years	1 dog	Purebred without pedigree	Purebred	Purebred	Male	Sterilised	>14 years	8 weeks	6 - 10 kg		Private breeding		Yes	Yes	No, but did previously	No	1-2 hours	Several times a day	Never	Never	Daily	Never	Daily	Weekly	Weekly	Daily	Weekly	More rarely	Monthly	Monthly	Monthly	Several times a day	Yes	Never	Never	Never	Never	Rarely	Never	Often	Often	Some times	Some times	Rarely	Never
Female	49	Capitol	House in residential area	0-2 years	1 dog	Purebred with pedigree	Purebred	Purebred	Male	Intact	0-1 years	9 weeks - 6 months	6 - 10 kg		Private breeding		Shared	Yes	No	No	2-3 hours	Several times a day	Never	Weekly	Several times a day	Daily	Never	Daily	More rarely	More rarely	Monthly	Daily	Daily		Never	Never	No	Some times	Rarely	Rarely	Rarely	Rarely	Some times	Always	Always	Often	Some times	Rarely	Rarely
Female	48	Capitol	House in residential area	6-10 years	1 dog	Mixed breed, raised in DK	Mixed	Mixed Type 7	Male	Intact	2 years	8 weeks	31 - 40 kg		Private breeding		Yes	Yes	No	No	4-5 hours	Several times a day	Never	Weekly	Several times a day	Daily	Several times a day	Weekly	Monthly	Daily	Monthly	Monthly	Several times a day		Daily	Daily	No	Never	Never	Rarely	Rarely	Never	Rarely	Often	Often	Often	Never	Never	Rarely
Female	43	Capitol	Country side	>15 years	2 dogs	Purebred without pedigree	Purebred	Purebred	Bitch	Sterilised	3 years	8 weeks	31 - 40 kg		Private breeding		Shared	Yes	No, but did previously	No	2-3 hours	Several times a day	Several times a day	More rarely	Several times a day	More rarely	Daily	Weekly	Monthly	Weekly	More rarely	More rarely	More rarely		Monthly	Several times a day	No	Never	Never	Rarely	Often	Some times	Some times	Some times	Some times	Often	Never	Never	Rarely
Female	23	Capitol	House in residential area	11-15 years	1 dog	Purebred with pedigree	Purebred	Purebred	Bitch	Intact	2 years	8 weeks	21 - 30 kg		Private breeding		Shared	Yes	No	No	2-3 hours	Several times a day	Weekly	Daily	Several times a day	Weekly	Daily	Weekly	Monthly	Several times a day	More rarely	Weekly	More rarely		Several times a day	Daily	No	Never	Never	Never	Never	Never	Never	Often	Often	Some times	Never	Never	Never
Female	21	Capitol	Apartmental complex	3-5 years	1 dog	Purebred with pedigree	Purebred	Purebred	Male	Sterilised	6 years	2-3 years	21 - 30 kg		Other		Yes	Do not know	No	No	2-3 hours	Several times a day	More rarely	Weekly	Daily	More rarely	Daily	More rarely	Monthly	Weekly	Monthly	Monthly	Monthly		More rarely	Weekly	No	Never	Never	Never	Never	Some times	Some times	Always	Always	Often	Never	Never	Never
Female	37	South Denmark	Country side	>15 years	3 dogs	Purebred with pedigree	Purebred	Purebred	Male	Sterilised	3 years	9 weeks - 6 months	51 - 60 kg		Private breeding		Yes	Yes	No, but did previously	No	1-2 hours	Several times a day	Never	Never	Daily	More rarely	Never	Several times a day	More rarely	Several times a day	Daily	More rarely	Daily		More rarely	Daily	No	Never	Never	Rarely	Never	Never	Always	Often	Always	Some times	Never	Never	Rarely
Female	60	Capitol	House in residential area	>15 years	5 dogs	Former stray dog	Do not know	Mixed Type 2	Bitch	Sterilised	4 years	9 weeks - 6 months	11 - 15 kg	Other		Greece	Shared	Yes	No, but did previously	No	2-3 hours	Several times a day	Several times a day	Several times a day	Several times a day	Several times a day	Several times a day	Several times a day	More rarely	Several times a day	Monthly	More rarely	Weekly	Monthly	Several times a day	Several times a day	No	Never	Never	Never	Never	Never	Never	Rarely	Some times	Some times	Never	Never	Never
Female	32	South Denmark	Country side	>15 years	1 dog	Purebred without pedigree	Purebred	Purebred	Male	Sterilised	11 years	8 weeks	21 - 30 kg		Private breeding		Yes	Yes, but not with me	No, but did previously		2-3 hours	Several times a day	Weekly	Weekly	Daily	Weekly	Weekly	Daily	Monthly	Several times a day	Monthly	More rarely	Several times a day		Daily	Daily	No	Never	Never	Never	Never	Often	Often	Never	Rarely	Rarely	Never	Never	Never
Female	55	Zealand	House in residential area	>15 years	2 dogs	Purebred without pedigree	Purebred	Purebred	Bitch	Intact	6 years	9 weeks - 6 months	16 - 20 kg		Private breeding		Yes	No	No	No	2-3 hours	More rarely	Never	Never	Several times a day	Never	More rarely	Monthly	Monthly	Daily	Monthly	More rarely	Monthly	Daily	Monthly	Weekly	No	Never	Never	Never	Some times	Rarely	Often	Often	Often	Rarely	Never	Never	Never
Female	41	Mid-Jutland	House in residential area	11-15 years	2 dogs	Former stray dog	Mixed	Mixed Type 7	Bitch	Sterilised	6 years	1-2 years	21 - 30 kg	Adopted through Danish organisation		Greece	Yes	No	Yes		2-3 hours	Daily	More rarely	Monthly	Weekly	Weekly	Weekly	Daily	More rarely	Monthly	Daily	More rarely	More rarely		Several times a day	Several times a day	No	Never	Never	Never	Often	Never	Rarely	Some times	Often	Rarely	Never	Never	Never
Female	54	South Denmark	Country side	6-10 years	5 dogs	Purebred with pedigree	Purebred	Purebred	Bitch	Intact	1 year	8 weeks	21 - 30 kg		Other		Yes	No	No	No	6-7 hours	Daily	Never	More rarely	Daily	Weekly	Daily	Weekly	Monthly	Weekly	Monthly	More rarely	More rarely		More rarely	Several times a day	No	Never	Never	Never	Never	Never	Some times	Often	Often	Often	Some times	Some times	Rarely
Female	41	Zealand	House in residential area	>15 years	1 dog	Purebred with pedigree	Purebred	Purebred	Bitch	Intact	3 years	9 weeks - 6 months	21 - 30 kg		Private breeding		Yes	Yes	Train alone	No	4-5 hours	Several times a day	Monthly	Never	Daily	Several times a day	Several times a day	Daily	More rarely	Several times a day	Weekly	More rarely	More rarely		Several times a day	Several times a day	No	Never	Never	Never	Never	Never	Rarely	Often	Often	Some times	Never	Never	Never
Female	58	Mid-Jutland	Country side	>15 years	1 dog	Purebred with pedigree	Purebred	Purebred	Bitch	Intact	3 years	8 weeks	11 - 15 kg		Private breeding		Shared	Yes	No	No	1-2 hours	Daily	Never	Weekly	Daily	Never	Daily	Weekly	More rarely	More rarely	Monthly	More rarely	Weekly		More rarely	Monthly	No	Rarely	Never	Never	Always	Rarely	Often	Always	Often	Some times	Rarely	Never	Never
Female	45	South Denmark	House in residential area	11-15 years	1 dog	Mixed breed, raised in DK	Mixed	Mixed Type 7	Bitch	Intact	2 years	8 weeks	21 - 30 kg		Private breeding		Yes	Yes	Yes, but not with me	No	1-2 hours	Daily	More rarely	Weekly	Daily	Weekly	Weekly	More rarely	More rarely	Daily	Weekly	More rarely	More rarely		Weekly	Several times a day	No	Never	Never	Never	Never	Never	Rarely	Some times	Often	Some times	Never	Never	Never
Female	45	Mid-Jutland	House in residential area	>15 years	3 dogs	Purebred with pedigree	Purebred	Purebred	Bitch	Sterilised	2 years	8 weeks	51 - 60 kg		Private breeding		Yes	Yes	Yes	No	2-3 hours	Several times a day	Never	Never	Several times a day	Weekly	More rarely	Weekly	Monthly	Daily	Weekly	More rarely	More rarely		Several times a day	Several times a day	No	Never	Never	Never	Never	Never	Often	Rarely	Some times	Some times	Never	Never	Rarely
Female	40	Capitol	Apartmental complex	3-5 years	1 dog	Mixed breed, raised in DK	Mixed	Mixed Type 2	Bitch	Sterilised	5 years	8 weeks	21 - 30 kg		Private breeding		Yes	Yes	No, but did previously	No	3-4 hours	Several times a day	Weekly	More rarely	Several times a day	Several times a day	Several times a day	Several times a day	More rarely	Weekly	Weekly	Weekly	More rarely		Monthly	Several times a day	No	Never	Never	Never	Never	Rarely	Rarely	Often	Often	Rarely	Never	Never	Never
Male	33	Mid-Jutland	House in residential area	6-10 years	1 dog	Mixed breed, raised in DK	Mixed	Mixed Type 4	Male	Intact	2 years	8 weeks	61 - 70 kg		Private breeding		Yes	Yes	No	No	1-2 hours	Daily	More rarely	Weekly	Daily	Daily	Weekly	Daily	Monthly	Several times a day	Weekly	Weekly	Daily		Daily	Several times a day	No	Never	Never	Rarely	Some times	Never	Often	Often	Often	Some times	Never	Never	Never
Female	25	Capitol	Apartmental complex	0-2 years	1 dog	Purebred with pedigree	Purebred	Purebred	Male	Intact	0-1 years	9 weeks - 6 months	6 - 10 kg		Private breeding		Yes	Yes	Yes	No	2-3 hours	Several times a day	Never	Weekly	Several times a day	Daily	Daily	Weekly	Monthly	Daily	Monthly	Weekly	Weekly		Monthly	Several times a day	No	Never	Never	Never	Never	Some times	Never	Often	Always	Some times	Never	Never	Never
Female	62	North Jutland	House in residential area	>15 years	1 dog	Purebred with pedigree	Purebred	Purebred	Bitch	Intact	1 year	1-2 years	0 - 5 kg		Replacement from private home		Shared	Yes	No	No	1-2 hours	Several times a day	Never	Daily	Daily	Daily	Never	Several times a day	Never	More rarely	Monthly	Daily	Several times a day		Daily	Several times a day	No	Never	Never	Never	Never	Often	Always	Often	Always	Often	Never	Never	Never
Female	44	South Denmark	House in residential area	>15 years	1 dog	Purebred without pedigree	Purebred	Purebred	Male	Intact	6 years	8 weeks	6 - 10 kg		Private breeding		Shared	Yes	No	No	0.5 hours	Daily	Never	More rarely	Weekly	Weekly	More rarely	More rarely	More rarely	More rarely	More rarely	More rarely	Never		More rarely	More rarely	No	Never	Never	Never	Never	Some times	Some times	Always	Always	Always	Never	Never	Never
Female	67	Zealand	Country side	11-15 years	2 dogs	Purebred with pedigree	Purebred	Purebred	Male	Intact	8 years	9 weeks - 6 months	21 - 30 kg		Private breeding		Yes	Yes	No, but did previously	No	1-2 hours	Daily	Never	Weekly	Weekly	Daily	More rarely	Daily	Monthly	Daily	Daily	More rarely	More rarely		Several times a day	Several times a day	No	Never	Never	Never	Never	Rarely	Rarely	Some times	Often	Often	Never	Never	Never
Female	30	Capitol	Apartmental complex	11-15 years	4 dogs	Former stray dog	Mixed	Mixed Type 5	Male	Sterilised	5 years	2-3 years	16 - 20 kg	Found on street		Other	Yes	No	No	No	2-3 hours	Several times a day	Monthly	Never	Several times a day	Monthly	Weekly	Several times a day	Monthly	Several times a day	Weekly	Monthly	Several times a day		Weekly	Several times a day	No	Never	Never	Never	Never	Rarely	Never	Rarely	Often	Often	Never	Never	Never
Female	53	Capitol	Country side	6-10 years	2 dogs	Purebred without pedigree	Purebred	Purebred	Male	Sterilised	6 years	8 weeks	6 - 10 kg		Private breeding		Yes	Yes	No, but did previously	Yes, with effect	1-2 hours	Weekly	Never	Monthly	Several times a day	More rarely	Several times a day	Monthly	Monthly	More rarely	More rarely	More rarely	More rarely		More rarely	Several times a day	No	Never	Never	Never	Never	Some times	Always	Rarely	Often	Some times	Never	Never	Never
Female	64	Capitol	House in residential area	>15 years	1 dog	Purebred with pedigree	Purebred	Purebred	Bitch	Intact	3 years	8 weeks	6 - 10 kg		Other		Shared	Yes	No	No	1-2 hours	Several times a day	Never	Daily	Daily	Daily	Daily	Monthly	Weekly	More rarely	Monthly	More rarely	Weekly	Monthly	Daily	Daily	No	Never	Never	Never	Never	Some times	Some times	Some times	Often	Some times	Never	Never	Never
Female	21	Zealand	Apartmental complex	0-2 years	2 dogs	Purebred without pedigree	Purebred	Purebred	Male	Intact	6 years	8 weeks	21 - 30 kg		Bred by larger kennel		Shared	Yes, but not with me	Yes, but not with me	No	3-4 hours	Several times a day	Weekly	Weekly	Several times a day	Weekly	Daily	Weekly	Weekly	Monthly	Weekly	Monthly	Weekly		Daily	Several times a day	No	Never	Never	Never	Never	Never	Never	Some times	Some times	Rarely	Never	Never	Rarely
Female	38	North Jutland	Country side	11-15 years	1 dog	Purebred with pedigree	Purebred	Purebred	Male	Intact	10 years	4-5 years	11 - 15 kg		Other		Shared	No	No	No	1-2 hours	Several times a day	Weekly	Never	Never	Never	Never	Daily	More rarely	Daily	Several times a day	Monthly	More rarely		Monthly	Monthly	No	Always	Always	Never	Never	Often	Never	Always	Always	Always	Never	Never	Always
Female	20	Capitol	House in residential area	>15 years	1 dog	Former stray dog	Mixed	Mixed Type 3	Male	Sterilised	1 year	9 weeks - 6 months	31 - 40 kg	Adopted through Danish organisation		Portugal	Yes	No	Yes	Yes, with effect	4-5 hours	Several times a day	Weekly	Several times a day	Several times a day	Daily	Several times a day	Weekly	More rarely	Monthly	More rarely	More rarely	More rarely		Weekly	Daily	No	Rarely	Never	Some times	Some times	Often	Often	Always	Always	Often	Never	Never	Rarely
Female	29	Capitol	Apartmental complex	>15 years	2 dogs	Purebred with pedigree	Purebred	Purebred	Bitch	Intact	0-1 years	8 weeks	11 - 15 kg		Private breeding		Yes	Yes	Yes	No	3-4 hours	Several times a day	Never	More rarely	Daily	Daily	Daily	Weekly	More rarely	More rarely	More rarely	More rarely	More rarely		Monthly	Several times a day	No	Never	Never	Some times	Never	Rarely	Some times	Rarely	Some times	Rarely	Never	Never	Some times
Female	23	Capitol	Country side	6-10 years	1 dog	Purebred with pedigree	Purebred	Purebred	Male	Intact	2 years	8 weeks	16 - 20 kg		Private breeding		Shared	Yes	No	No	2-3 hours	Daily	Never	More rarely	Daily	Weekly	Daily	Daily	More rarely	Weekly	Monthly	Weekly	Several times a day		Daily	Daily	No	Never	Never	Rarely	Rarely	Never	Some times	Often	Often	Rarely	Never	Never	Never
Male	26	Zealand	Country side	>15 years	1 dog	Former stray dog	Mixed	Mixed Type 2	Male	Sterilised	6 years	6-7 years	41 - 50 kg	Adopted through Danish organisation		Portugal	Shared	No	No	No	1-2 hours	Several times a day	Weekly	Never	Weekly	Weekly	Daily	Weekly	Weekly	Daily	Several times a day	Monthly	Daily		Monthly	Daily	No	Never	Never	Never	Never	Some times	Rarely	Some times	Often	Some times	Never	Never	Never
Female	23	South Denmark	Apartmental complex	0-2 years	1 dog	Purebred with pedigree	Purebred	Purebred	Male	Sterilised	2 years	9 weeks - 6 months	6 - 10 kg		Replacement from private home		Yes	Yes	No, but did previously	No	2-3 hours	Several times a day	More rarely	Weekly	Daily	Weekly	Weekly	Monthly	Weekly	More rarely	Monthly	Weekly	Weekly		Weekly	Several times a day	No	Never	Never	Never	Never	Rarely	Always	Always	Always	Rarely	Never	Never	Never
Male	50	South Denmark	House in residential area	>15 years	2 dogs	Mixed breed, raised in DK	Purebred	Purebred	Male	Intact	7 years	9 weeks - 6 months	21 - 30 kg		Replacement from private home		Shared	No	No	No	1-2 hours	Daily	Daily	Monthly	Weekly	Daily	Daily	Several times a day	More rarely	Several times a day	Weekly	Weekly	Several times a day		Several times a day	Several times a day	No	Never	Never	Never	Never	Rarely	Never	Rarely	Often	Rarely	Never	Never	Never
Female	59	Zealand	Country side	>15 years	>9 dogs	Purebred with pedigree	Purebred	Purebred	Bitch	Intact	3 years	8 weeks	21 - 30 kg		Private breeding		Yes	Yes	Yes	No	6-7 hours	Daily	Never	Weekly	Daily	Daily	Daily	Several times a day	More rarely	Daily	Monthly	Monthly	More rarely		Several times a day	Several times a day	No	Never	Never	Never	Rarely	Never	Never	Often	Often	Some times	Never	Never	Never
Male	49	Mid-Jutland	House in residential area	3-5 years	1 dog	Purebred with pedigree	Purebred	Purebred	Male	Intact	0-1 years	8 weeks	21 - 30 kg		Private breeding		Shared	Yes	Yes	No	4-5 hours	Several times a day	More rarely	Daily	Daily	Daily	Daily	Monthly	Monthly	Weekly	Monthly	More rarely	Monthly		Weekly	Several times a day	No	Never	Rarely	Never	Never	Rarely	Rarely	Often	Often	Often	Never	Rarely	Rarely
Female	25	South Denmark	House in residential area	6-10 years	1 dog	Mixed breed, raised in DK	Mixed	Mixed Type 1	Male	Sterilised	3 years	6 months - 1 year	31 - 40 kg		Replacement from private home		Shared	Do not know	No, but did previously	Other	1-2 hours	Daily	Weekly	Never	Weekly	Weekly	Daily	Weekly	Monthly	Several times a day	Weekly	Weekly	Daily		Several times a day	Several times a day	No	Never	Never	Never	Never	Rarely	Rarely	Always	Often	Often	Never	Never	Never
Female	64	Capitol	Apartmental complex	>15 years	1 dog	Mixed breed, raised in DK	Mixed	Mixed Type 1	Bitch	Intact	3 years	8 weeks	6 - 10 kg		Private breeding		Yes	No	No	No	3-4 hours	Several times a day	Daily	Daily	Daily	Daily	Several times a day	Daily	Monthly	Weekly	More rarely	Monthly	More rarely		More rarely	Weekly	No	Never	Never	Never	Always	Never	Never	Some times	Often	Some times	Never	Never	Never
Female	56	Capitol	House in residential area	>15 years	1 dog	Former stray dog	Mixed	Mixed Type 8	Bitch	Sterilised	5 years	3-4 years	31 - 40 kg	Received dog in DK from Danish shelter		Turkey	Yes	No	No	No	1-2 hours	Several times a day	More rarely	Daily	More rarely	Daily	Several times a day	Weekly	Monthly	Several times a day	Monthly	More rarely	Monthly		Daily	Several times a day	No	Never	Never	Never	Never	Never	Some times	Often	Always	Often	Never	Never	Never
Female	23	Zealand	Country side	6-10 years	3 dogs	Mixed breed, raised in DK	Mixed	Mixed Type 4	Male	Sterilised	2 years	9 weeks - 6 months	61 - 70 kg		Private breeding		Yes	Yes	No, but did previously	No	0.5 hours	Monthly	Never	Weekly	Daily	More rarely	More rarely	Weekly	More rarely	Several times a day	Monthly	Monthly	More rarely		Weekly	Weekly	No	Never	Never	Never	Rarely	Never	Often	Often	Always	Always	Never	Rarely	Rarely
Female	64	South Denmark	House in residential area	>15 years	1 dog	Purebred with pedigree	Purebred	Purebred	Male	Intact	11 years	9 weeks - 6 months	11 - 15 kg		Imported from breeder		Shared	Yes	No	No	1-2 hours	Several times a day	More rarely	Never	Daily	Daily	Weekly	Monthly	Weekly	Monthly	Weekly	More rarely	More rarely	Weekly	Weekly	Weekly	No	Never	Never	Never	Some times	Some times	Often	Often	Often	Some times	Never	Never	Never
Female	40	Zealand	House in residential area	3-5 years	1 dog	Purebred without pedigree	Purebred	Purebred	Male	Intact	2 years	8 weeks	31 - 40 kg		Private breeding		Shared	Yes	No	No	2-3 hours	Daily	Never	Several times a day	Weekly	Never	Weekly	Monthly	Monthly	Daily	More rarely	Monthly	More rarely	More rarely	Monthly	More rarely	No	Never	Never	Never	Never	Rarely	Some times	Always	Often	Often	Never	Never	Never
Female	40	Zealand	House in residential area	>15 years	1 dog	Former stray dog	Mixed	Mixed Type 7	Bitch	Sterilised	1 year	6 months - 1 year	16 - 20 kg	Adopted through Danish organisation		Serbia	Yes	No	No	No	2-3 hours	Daily	Never	Never	Several times a day	Daily	Daily	Daily	Monthly	Monthly	More rarely	More rarely	Weekly		Several times a day	Several times a day	No	Never	Never	Never	Some times	Never	Rarely	Often	Often	Often	Never	Never	Never
Female	41	Capitol	House in residential area	11-15 years	3 dogs	Purebred without pedigree	Mixed	Mixed Type unclassified	Bitch	Intact	8 years	9 weeks - 6 months	21 - 30 kg		Other		Shared	No	No	No	3-4 hours	Weekly	Never	Daily	Daily	Daily	Daily	Daily	More rarely	Several times a day	Never	Never	Never		More rarely	Several times a day	No	Never	Never	Never	Never	Never	Never	Some times	Always	Some times	Do not know	Never	Do not know
Female	35	Mid-Jutland	House in residential area	6-10 years	1 dog	Former stray dog	Mixed	Mixed Type 2	Male	Intact	1 year	6 months - 1 year	16 - 20 kg	Adopted through Danish organisation		Portugal	Yes	Yes	No, but did previously		1-2 hours	Several times a day	More rarely	More rarely	Several times a day	More rarely	Weekly	Weekly	More rarely	Weekly	Monthly	Weekly	Daily		Daily	Weekly	No	Never	Never	Some times	Some times	Rarely	Often	Often	Always	Often	Never	Always	Some times
Female	65	Mid-Jutland	Country side	>15 years	2 dogs	Purebred with pedigree	Purebred	Purebred	Male	Intact	3 years		11 - 15 kg		Other		Yes	Yes	No, but did previously	No	1-2 hours	Several times a day	Never	Never	Daily	Weekly	Daily	Several times a day	More rarely	Weekly	Monthly	More rarely	More rarely		Daily	Several times a day	No	Never	Never	Never	Never	Rarely	Some times	Often	Often	Some times	Never	Never	Never
Female	39	Zealand	Apartmental complex	0-2 years	1 dog	Former stray dog	Purebred	Purebred	Bitch	Sterilised	6 years	4-5 years	16 - 20 kg	Adopted through Danish organisation		Portugal	Shared	No	Train alone	No	3-4 hours	Several times a day	Daily	Daily	Several times a day	Weekly	Several times a day	Weekly	Monthly	Monthly	Monthly	More rarely	More rarely		Daily	Monthly	No	Never	Never	Never	Never	Never	Some times	Some times	Often	Some times	Never	Never	Never
Male	27	Zealand	Apartmental complex	6-10 years	1 dog	Mixed breed, raised in DK	Mixed	Mixed Type 9	Male	Sterilised	8 years	9 weeks - 6 months	21 - 30 kg		Private breeding		Yes	No	No, but did previously		3-4 hours	Several times a day	Daily	Daily	Daily	Daily	Weekly	Daily	More rarely	Weekly	Weekly	More rarely	Monthly		Daily	Several times a day	No	Never	Never	Never	Never	Rarely	Rarely	Rarely	Often	Some times	Never	Never	Never
Female	49	Mid-Jutland	House in residential area	6-10 years	4 dogs	Purebred with pedigree	Purebred	Purebred	Bitch	Intact	2 years		11 - 15 kg		Other		Yes	Yes	No, but did previously	No	1-2 hours	Daily	Never	More rarely	Weekly	More rarely	Weekly	Weekly	More rarely	Monthly	Weekly	More rarely	Monthly		Weekly	Several times a day	No	Never	Never	Never	Never	Some times	Some times	Rarely	Some times	Rarely	Never	Rarely	Never
Female	39	Capitol	Apartmental complex	6-10 years	1 dog	Mixed breed, raised in DK	Mixed	Mixed Type 7	Male	Sterilised	6 years	8 weeks	41 - 50 kg		Private breeding		Yes	No	No	No	4-5 hours	Several times a day	Monthly	Weekly	Daily	Never	Daily	Daily	More rarely	Daily	Monthly	More rarely	More rarely		Daily	More rarely	No	Never	Never	Never	Never	Often	Never	Always	Always	Often	Never	Never	Never
Female	55	North Jutland	House in residential area	11-15 years	2 dogs	Mixed breed, raised in DK	Mixed	Mixed Type 4	Bitch	Intact	11 years	6 months - 1 year	0 - 5 kg		Replacement from private home		Shared	No	No	No	1-2 hours	Daily	More rarely	Never	Daily	Never	Monthly	More rarely	More rarely	More rarely	Monthly	Monthly	More rarely		Monthly	Monthly	No	Some times	Some times	Never	Rarely	Some times	Often	Always	Often	Often	Often	Some times	Never
Female	46	Zealand	House in residential area	>15 years	2 dogs	Mixed breed, raised in DK	Purebred	Purebred	Bitch	Intact	2 years	9 weeks - 6 months	0 - 5 kg		Private breeding		Shared	Yes	Yes	No	1-2 hours	Daily	Never	Daily	Daily	Weekly	Weekly	Monthly	Monthly	More rarely	More rarely	More rarely	Daily		Weekly	Several times a day	No	Always	Always	Never	Never	Rarely	Often	Some times	Often	Some times	Never	Never	Never
Female	52	Capitol	House in residential area	11-15 years	2 dogs	Mixed breed, raised in DK	Purebred	Purebred	Bitch	Intact	8 years	6-7 years	6 - 10 kg		Replacement from private home		Yes	Yes, but not with me	No	No	1-2 hours	Several times a day	Never	Never	Never	Never	Weekly	Monthly	Monthly	Monthly	Several times a day	Several times a day	Several times a day	Several times a day	Several times a day	Several times a day	No	Never	Never	Never	Never	Never	Never	Never	Often	Rarely	Never	Never	Never
Female	28	North Jutland	Country side	>15 years	1 dog	Mixed breed, raised in DK	Mixed	Mixed Type 7	Male	Intact	7 years	8 weeks	0 - 5 kg		Private breeding		Yes	No	No	No	4-5 hours	Weekly	Never	Weekly	Several times a day	Monthly	Weekly	Weekly	More rarely	Monthly	Monthly	More rarely	Daily		More rarely	Monthly	No	Rarely	Rarely	Never	Never	Often	Always	Always	Always	Always	Rarely	Always	Never
Female	57	Capitol	House in residential area	>15 years	1 dog	Purebred with pedigree	Purebred	Purebred	Male	Intact	1 year	8 weeks	16 - 20 kg		Private breeding		Shared	No	No	No	1-2 hours	Several times a day	Never	Daily	Daily	Monthly	Weekly	Weekly	Weekly	Weekly	Monthly	Monthly	Several times a day		Several times a day	Several times a day	No	Never	Never	Rarely	Rarely	Some times	Never	Some times	Rarely	Some times	Never	Never	Some times
Female	42	South Denmark	House in residential area	6-10 years	1 dog	Former stray dog	Mixed	Mixed Type 7	Bitch	Sterilised	1 year	1-2 years	6 - 10 kg	Adopted through Danish organisation		Portugal	Yes	Do not know	No	No	2-3 hours	Several times a day	Monthly	Daily	Daily	Weekly	Weekly	Monthly	Never	Daily	Weekly	Monthly	Monthly		Never	Several times a day	No	Rarely	Never	Never	Some times	Never	Some times	Often	Always	Rarely	Never	Never	Never
Female	47	South Denmark	House in residential area	3-5 years	1 dog	Purebred with pedigree	Purebred	Purebred	Bitch	Intact	0-1 years	8 weeks	6 - 10 kg		Private breeding		Shared	Yes	Yes, but not with me	No	2-3 hours	Several times a day	Never	Daily	Several times a day	Daily	Daily	Monthly	Monthly	Weekly	Monthly	Weekly	Weekly		Daily	Several times a day	No	Never	Rarely	Never	Rarely	Never	Some times	Often	Often	Some times	Rarely	Rarely	Never
Female	66	Mid-Jutland	House in residential area	>15 years	1 dog	Purebred with pedigree	Purebred	Purebred	Male	Intact	8 years	9 weeks - 6 months	11 - 15 kg		Private breeding		Shared	Yes	No	No	4-5 hours	Several times a day	Never	Weekly	Daily	More rarely	Daily	Daily	More rarely	Weekly	Monthly	More rarely	Monthly	Monthly	Daily	Weekly	No	Never	Never	Never	Never	Never	Rarely	Often	Often	Some times	Never	Never	Never
Female	40	Capitol	House in residential area	0-2 years	1 dog	Mixed breed, raised in DK	Mixed	Mixed Type 1	Male	Sterilised	2 years	8 weeks	6 - 10 kg		Private breeding		Shared	Yes	No	No	>8 hours	Several times a day	Monthly	Daily	Several times a day	Weekly	Monthly	Several times a day	More rarely	Daily	Monthly	Monthly	Weekly		Weekly	Never	No	Never	Never	Never	Never	Rarely	Rarely	Always	Always	Often	Never	Never	Never
Female	27	Capitol	House in residential area	6-10 years	1 dog	Mixed breed, raised in DK	Mixed	Mixed Type 8	Male	Sterilised	6 years	6 months - 1 year	41 - 50 kg		Replacement from private home		Shared	No	No	No	2-3 hours	Several times a day	More rarely	Monthly	Daily	Monthly	Monthly	Weekly	More rarely	Several times a day	Weekly	More rarely	Weekly		Daily	Several times a day	No	Never	Never	Never	Never	Never	Some times	Often	Often	Some times	Never	Never	Never
Male	35	North Jutland	Country side	>15 years	6 dogs	Mixed breed, raised in DK	Mixed	Mixed Type 7	Bitch	Intact	10 years	8 weeks	11 - 15 kg		Replacement from private home		Yes	No	No	No	4-5 hours	Daily	Daily	Daily	Daily	Never	Daily	Several times a day	More rarely	More rarely	More rarely	Monthly	More rarely		Several times a day	Several times a day	No	Always	Always	Never	Never	Never	Never	Always	Always	Rarely	Always	Often	Never
Female	63	Capitol	Country side	>15 years	1 dog	Purebred with pedigree	Purebred	Purebred	Male	Intact	3 years	9 weeks - 6 months	21 - 30 kg		Imported from breeder		Yes	Yes	No, but did previously	No	1-2 hours	Daily	More rarely	Daily	Daily	Weekly	Daily	Several times a day	More rarely	Daily	Daily	More rarely	Weekly		Never	Never	No	Never	Never	Never	Rarely	Rarely	Rarely	Often	Often	Often	Do not know	Do not know	Do not know
Female	59	Capitol	Apartmental complex	6-10 years	2 dogs	Mixed breed, raised in DK	Mixed	Mixed Type 1	Bitch	Intact	4 years	9 weeks - 6 months	0 - 5 kg		Private breeding		Yes	Yes	No	No	1-2 hours	Several times a day	Never	Monthly	Monthly	More rarely	More rarely	Weekly	Weekly	Daily	Weekly	Weekly	Monthly		Weekly	Several times a day	No	Rarely	Never	Never	Never	Rarely	Often	Often	Often	Some times	Never	Never	Never
Female	48	Capitol	Apartmental complex	0-2 years	1 dog	Mixed breed, raised in DK	Mixed	Mixed Type 7	Bitch	Intact	0-1 years	9 weeks - 6 months	6 - 10 kg		Private breeding		Shared	Yes	No	No	4-5 hours	Several times a day	Never	Daily	Several times a day	Several times a day	Several times a day	Daily	More rarely	Weekly	Monthly	Weekly	Weekly		Several times a day	Several times a day	No	Some times	Never	Never	Never	Some times	Rarely	Some times	Some times	Some times	Never	Never	Never
Male	59	Zealand	Country side	>15 years	2 dogs	Purebred with pedigree	Purebred	Purebred	Male	Intact	10 years	8 weeks	41 - 50 kg		Bred by larger kennel		Yes	Yes	No, but did previously	No	3-4 hours	Several times a day	More rarely	Never	Daily	Weekly	Daily	Several times a day	More rarely	Several times a day	Weekly	More rarely	More rarely		Weekly	Several times a day	No	Never	Never	Never	Never	Rarely	Often	Some times	Always	Often	Never	Never	Never
Female	67	Capitol	Apartmental complex	>15 years	1 dog	Former stray dog	Purebred	Purebred	Male	Sterilised	8 years	6 months - 1 year	6 - 10 kg	Adopted through Danish organisation		Greece	Yes	Yes	Yes	No	2-3 hours	Several times a day	Never	Never	Daily	Daily	Weekly	Several times a day	More rarely	Monthly	Monthly	More rarely	Monthly		Monthly	More rarely	No	Never	Never	Never	Never	Some times	Rarely	Rarely	Often	Some times	Rarely	Never	Never
Female	43	Mid-Jutland	House in residential area	0-2 years	1 dog	Purebred with pedigree	Purebred	Purebred	Male	Intact	2 years	8 weeks	21 - 30 kg		Private breeding		Yes	Yes	Yes	No	2-3 hours	Several times a day	Never	Weekly	Several times a day	Weekly	Several times a day	More rarely	Several times a day	Daily	Monthly	More rarely	Monthly		Never	Monthly	No	Never	Never	Never	Never	Some times	Often	Some times	Often	Often	Never	Never	Never
Female	44	Capitol	House in residential area	>15 years	1 dog	Purebred with pedigree	Purebred	Purebred	Bitch	Sterilised	8 years	8 weeks	31 - 40 kg		Imported from breeder		Yes	Yes	Yes	No	>8 hours	Several times a day	Never	Monthly	Several times a day	Daily	Several times a day	Weekly	More rarely	Several times a day	Weekly	Monthly	Monthly		Several times a day	Several times a day	No	Never	Never	Never	Never	Never	Never	Rarely	Often	Some times	Never	Never	Never
Female	67	Capitol	House in residential area	>15 years	1 dog	Mixed breed, raised in DK	Do not know	Mixed Type 9	Male	Sterilised	11 years	9 weeks - 6 months	31 - 40 kg		Replacement from private home		Yes	Yes	Yes	No	2-3 hours	Several times a day	Never	Never	Daily	Weekly	Daily	Daily	More rarely	Several times a day	Weekly	More rarely	More rarely		Weekly	Several times a day	No	Never	Never	Never	Never	Never	Some times	Some times	Often	Some times	Never	Never	Never
Female	47	Zealand	House in residential area	>15 years	2 dogs	Purebred without pedigree	Purebred	Purebred	Male	Intact	5 years	8 weeks	31 - 40 kg		Private breeding		Shared	Yes	No, but did previously	No	1-2 hours	Daily	Never	Weekly	Several times a day	Weekly	Several times a day	More rarely	More rarely	Monthly	Weekly	Monthly	Monthly		Monthly	Several times a day	No	Always	Always	Never	Never	Some times	Some times	Always	Always	Always	Never	Never	Never
Male	28	Zealand	Country side	3-5 years	1 dog	Purebred without pedigree	Purebred	Purebred	Bitch	Sterilised	4 years	8 weeks	16 - 20 kg		Private breeding		Shared	Yes	Train alone		1-2 hours	Daily	More rarely	Weekly	Daily	Weekly	Daily	Monthly	Monthly	More rarely	Daily	Daily	Daily		Weekly	Several times a day	No	Never	Never	Never	Never	Never	Never	Often	Often	Rarely	Never	Never	Never
Female	29	South Denmark	Country side	11-15 years	6 dogs	Purebred with pedigree	Purebred	Purebred	Male	Intact	3 years	9 weeks - 6 months	11 - 15 kg		Imported from breeder		Shared	No	No	No	5-6 hours	Several times a day	More rarely	Monthly	Several times a day	Weekly	Daily	Daily	Daily	Weekly	More rarely	Monthly	More rarely		Several times a day	Several times a day	No	Rarely	Never	Some times	Never	Never	Never	Some times	Often	Often	Rarely	Never	Some times
Female	53	Zealand	Country side	>15 years	2 dogs	Purebred with pedigree	Purebred	Purebred	Male	Intact	3 years	8 weeks	31 - 40 kg		Imported from breeder		Yes	No	No	No	2-3 hours	Weekly	Weekly	Weekly	Several times a day	Daily	Never	More rarely	More rarely	More rarely	More rarely	More rarely	More rarely		Never	Monthly	No	Never	Never	Never	Some times	Rarely	Always	Often	Often	Often	Never	Never	Never
Female	27	Capitol	Country side	0-2 years	1 dog	Purebred without pedigree	Purebred	Purebred	Male	Intact	0-1 years	8 weeks	16 - 20 kg		Private breeding		Yes	Yes	Yes	No	3-4 hours	Several times a day	Never	Never	Daily	Daily	Daily	Weekly	More rarely	Monthly	Monthly	Weekly	More rarely		Several times a day	Several times a day	No	Never	Never	Never	Never	Some times	Rarely	Often	Some times	Some times	Never	Never	Rarely
Female	23	South Denmark	House in residential area	0-2 years	1 dog	Purebred with pedigree	Purebred	Purebred	Bitch	Intact	2 years	8 weeks	11 - 15 kg		Private breeding		Shared	Yes	Yes	No	1-2 hours	Weekly	More rarely	Daily	Daily	Weekly	Monthly	More rarely	Weekly	Monthly	Monthly	Weekly	More rarely		Weekly	Weekly	No	Never	Never	Never	Some times	Often	Some times	Often	Often	Often	Never	Never	Rarely
Female	22	Zealand	House in residential area	11-15 years	1 dog	Purebred without pedigree	Purebred	Purebred	Male	Intact	0-1 years	8 weeks	0 - 5 kg		Private breeding		Yes	No	No	No	5-6 hours	Several times a day	Never	Several times a day	Several times a day	Daily	Daily	Several times a day	Monthly	Weekly	More rarely	Monthly	More rarely		Several times a day	Several times a day	No	Often	Some times	Rarely	Never	Some times	Never	Often	Often	Often	Rarely	Never	Never
Female	55	Capitol	House in residential area	11-15 years	1 dog	Purebred with pedigree	Purebred	Purebred	Bitch	Intact	12 years	9 weeks - 6 months	0 - 5 kg		Private breeding		Shared	Yes	No	No	1-2 hours	Never	Never	More rarely	Daily	More rarely	More rarely	Several times a day	Monthly	Weekly	Weekly	Several times a day	Weekly		Daily	Several times a day	No	Never	Never	Never	Never	Never	Some times	Always	Always	Often	Never	Never	Never
Female	61	North Jutland	House in residential area	6-10 years	2 dogs	Purebred with pedigree	Purebred	Purebred	Male	Intact	7 years	9 weeks - 6 months	16 - 20 kg		Imported from breeder		Yes	Yes	No, but did previously	No	4-5 hours	Several times a day	Never	More rarely	Several times a day	Daily	Several times a day	Weekly	Monthly	Several times a day	Monthly	More rarely	Weekly		Weekly	Several times a day	No	Never	Never	Never	Never	Never	Rarely	Often	Often	Some times	Never	Never	Never
Female	20	Mid-Jutland	Country side	11-15 years	2 dogs	Mixed breed, raised in DK	Mixed	Mixed Type 7	Male	Intact	5 years		16 - 20 kg		Other		Shared	No	No	No	3-4 hours	Daily	Never	Monthly	Weekly	Never	Daily	Daily	Monthly	Weekly	Several times a day	Weekly	Several times a day		Several times a day	Several times a day	No	Never	Never	Never	Never	Never	Never	Often	Often	Often	Never	Never	Never
Female	25	Capitol	Apartmental complex	0-2 years	1 dog	Purebred with pedigree	Purebred	Purebred	Male	Intact	2 years	8 weeks	21 - 30 kg		Private breeding		Shared	No	No		1-2 hours	Several times a day	Never	Weekly	Several times a day	Never	Weekly	Weekly	Monthly	Daily	Monthly	Daily	Never		More rarely	Several times a day	No	Never	Never	Never	Never	Rarely	Never	Some times	Always	Often	Never	Never	Never
Female	45	Mid-Jutland	House in residential area	11-15 years	2 dogs	Former stray dog	Do not know	Mixed Type unclassified	Bitch	Sterilised	7 years	3-4 years	21 - 30 kg	Adopted through Danish organisation		Serbia	Shared	No	No	No	3-4 hours	Several times a day	Never	Never	Daily	Never	Never	Several times a day	Several times a day	Weekly	Monthly	Daily	Weekly		Monthly	Monthly	No	Never	Never	Never	Never	Never	Rarely	Some times	Often	Often	Never	Never	Never
Female	31	Zealand	Apartmental complex	>15 years	1 dog	Purebred with pedigree	Purebred	Purebred	Male	Intact	5 years	8 weeks	21 - 30 kg		Private breeding		Yes	Yes	Train alone	No	4-5 hours	Several times a day	Never	Never	Several times a day	Several times a day	Several times a day	Weekly	Daily	Monthly	More rarely	Several times a day	Monthly		Several times a day	Several times a day	No	Never	Never	Never	Rarely	Rarely	Never	Some times	Always	Often	Never	Never	Never
Female	40	South Denmark	Country side	11-15 years	1 dog	Former stray dog	Mixed	Mixed Type 2	Male	Sterilised	1 year	6 months - 1 year	21 - 30 kg	Adopted through Danish organisation		Bosnia-Herzegovina	Shared	Yes	Yes	No	2-3 hours	Several times a day	Never	Weekly	Several times a day	Weekly	Several times a day	Weekly	Monthly	Daily	More rarely	More rarely	More rarely		Monthly	Daily	No	Never	Never	Never	Never	Some times	Some times	Often	Often	Often	Never	Never	Never
Female	44	Zealand	Country side	>15 years	3 dogs	Purebred with pedigree	Purebred	Purebred	Bitch	Intact	3 years		6 - 10 kg		Other		Yes	Yes	No, but did previously	No	2-3 hours	Daily	Weekly	Never	Daily	Weekly	Daily	Monthly	Daily	More rarely	Monthly	More rarely	More rarely		Daily	Daily	No	Rarely	Rarely	Never	Rarely	Some times	Often	Often	Often	Often	Rarely	Rarely	Rarely
Female	38	Capitol	Apartmental complex	11-15 years	1 dog	Purebred without pedigree	Purebred	Purebred	Bitch	Sterilised	6 years	8 weeks	11 - 15 kg		Private breeding		Yes	Yes	No, but did previously	No	3-4 hours	Several times a day	Never	Monthly	Weekly	Weekly	Weekly	Monthly	More rarely	More rarely	Monthly	Monthly	Weekly		Weekly	Weekly	Yes	Never	Never	Never	Rarely	Often	Always	Some times	Often	Often	Never	Never	Never
Female	29	Capitol	House in residential area	11-15 years	1 dog	Mixed breed, raised in DK	Mixed	Mixed Type 2	Male	Sterilised	9 years	8 weeks	21 - 30 kg		Private breeding		Yes	Yes	Train alone	No	2-3 hours	Several times a day	Monthly	More rarely	Several times a day	Daily	Several times a day	Daily	Monthly	Several times a day	Monthly	Weekly	Weekly	Weekly	Weekly	Several times a day	No	Never	Never	Never	Never	Rarely	Rarely	Often	Often	Some times	Never	Never	Never
Female	28	Mid-Jutland	House in residential area	3-5 years	1 dog	Purebred with pedigree	Purebred	Purebred	Bitch	Sterilised	2 years	8 weeks	11 - 15 kg		Private breeding		Shared	Yes	No, but did previously	No	2-3 hours	Several times a day	Monthly	Never	Several times a day	Weekly	Daily	Weekly	More rarely	Monthly	Monthly	Monthly	Monthly		Several times a day	Several times a day	No	Never	Never	Never	Never	Rarely	Rarely	Some times	Often	Some times	Never	Never	Never
Female	50	Zealand	House in residential area	>15 years	1 dog	Former stray dog	Do not know	Mixed Type unclassified	Bitch	Sterilised	7 years	6 months - 1 year	11 - 15 kg	Adopted through foreign organisation		Greece	Yes	Yes	No, but did previously	Yes, with effect	2-3 hours	Several times a day	Never	Weekly	Several times a day	Weekly	Weekly	Weekly	Monthly	Weekly	Weekly	More rarely	Weekly		Weekly	Several times a day	No	Never	Never	Rarely	Some times	Rarely	Often	Some times	Often	Some times	Never	Never	Never
Male	45	Zealand	House in residential area	0-2 years	1 dog	Purebred with pedigree	Purebred	Purebred	Bitch	Intact	1 year	8 weeks	21 - 30 kg		Bred by larger kennel		Yes	Yes	Yes	No	1-2 hours	Several times a day	Never	Daily	Daily	Weekly	Weekly	Several times a day	Monthly	Daily	Weekly	More rarely	Weekly		Several times a day	Several times a day	No	Always	Always	Never	Never	Rarely	Some times	Often	Some times	Some times	Never	Never	Never
Female	77	Zealand	House in residential area	>15 years	1 dog	Former stray dog	Mixed	Mixed Type 7	Bitch	Sterilised	11 years	1-2 years	6 - 10 kg	Picked from foreign shelter		Poland	Yes	No	No	No	1-2 hours	Daily	More rarely	Never	Several times a day	Never	Daily	More rarely	Weekly	Monthly	Monthly	More rarely	Weekly		Daily	Several times a day	No	Never	Never	Never	Rarely	Rarely	Often	Rarely	Rarely	Some times	Never	Never	Never
Female	48	Capitol	Apartmental complex	3-5 years	3 dogs	Former stray dog	Mixed	Mixed Type unclassified	Bitch	Sterilised	6 years	1-2 years	0 - 5 kg	Adopted through Danish organisation		Greece	Yes	No	No	No	2-3 hours	Several times a day	Never	More rarely	Weekly	Never	More rarely	Weekly	More rarely	Weekly	Monthly	Weekly	Monthly		Monthly	Daily	No	Rarely	Rarely	Never	Never	Some times	Often	Often	Often	Some times	Rarely	Rarely	Never
Female	53	Zealand	Country side	11-15 years	2 dogs	Former stray dog	Mixed	Mixed Type 8	Male	Sterilised	5 years	2-3 years	41 - 50 kg	Other		Bosnia-Herzegovina	Yes	No	No, but did previously	No	1-2 hours	Several times a day	Several times a day	More rarely	Daily	More rarely	Daily	Daily	Monthly	Several times a day	Monthly	More rarely	Several times a day		Daily	Several times a day	No	Never	Never	Never	Never	Never	Often	Never	Often	Some times	Never	Never	Never
Female	31	Zealand	House in residential area	3-5 years	2 dogs	Former stray dog	Mixed	Mixed Type 2	Bitch	Sterilised	1 year	9 weeks - 6 months	16 - 20 kg	Adopted through Danish organisation		Portugal	Yes	Yes	No, but did previously	No	2-3 hours	Several times a day	Weekly	Weekly	Daily	Weekly	Daily	Weekly	More rarely	Monthly	Weekly	More rarely	More rarely		Monthly	Several times a day	No	Never	Never	Never	Never	Rarely	Always	Some times	Always	Some times	Never	Never	Never
Female	69	Capitol	Apartmental complex	>15 years	1 dog	Purebred with pedigree	Purebred	Purebred	Bitch	Sterilised	12 years	9 weeks - 6 months	21 - 30 kg		Private breeding		Yes	Yes	No, but did previously	No	3-4 hours	Several times a day	Never	Never	Weekly	Weekly	Weekly	Daily	More rarely	Daily	Weekly	Weekly	Daily		Weekly	Daily	No	Never	Rarely	Never	Never	Rarely	Rarely	Rarely	Often	Some times	Never	Rarely	Never
Female	48	Mid-Jutland	Country side	11-15 years	4 dogs	Purebred with pedigree	Purebred	Purebred	Bitch	Intact	2 years	8 weeks	11 - 15 kg		Bred by larger kennel		Yes	Yes	No, but did previously	No	0.5 hours	Weekly	Never	Weekly	Several times a day	More rarely	Weekly	Weekly	Monthly	Weekly	Daily	Monthly	More rarely		Monthly	Several times a day	No	Never	Never	Never	Never	Never	Rarely	Some times	Some times	Some times	Rarely	Rarely	Rarely
Male	57	Capitol	House in residential area	>15 years	1 dog	Former stray dog	Mixed	Mixed Type 2	Bitch	Sterilised	8 years	1-2 years	16 - 20 kg	Received dog in DK from Danish shelter		Bosnia-Herzegovina	Shared	No	Train alone		1-2 hours	Several times a day	Weekly	Never	Daily	More rarely	Weekly	Several times a day	More rarely	Daily	Daily	More rarely	More rarely		Monthly	Monthly	No	Never	Never	Never	Never	Rarely	Rarely	Some times	Often	Often	Never	Never	Never
Female	21	Zealand	Country side	6-10 years	1 dog	Mixed breed, raised in DK	Mixed	Mixed Type 3	Male	Sterilised	1 year	8 weeks	31 - 40 kg		Replacement from private home		Yes	Yes	No, but did previously	No	2-3 hours	Several times a day	Daily	Daily	Several times a day	Daily	Daily	Weekly	Weekly	Monthly	Monthly	More rarely	Weekly		Daily	Weekly	No	Rarely	Rarely	Some times	Rarely	Some times	Often	Often	Always	Often	Never	Never	Never
Female	61	Zealand	House in residential area	>15 years	1 dog	Former stray dog	Mixed	Mixed Type unclassified	Bitch	Sterilised	11 years	9-10 years	6 - 10 kg	Adopted through Danish organisation		Romania	Yes	No	No	No	1-2 hours	Several times a day	Never	Never	More rarely	Never	More rarely	Several times a day	More rarely	Daily	Several times a day	Monthly	Monthly		Never	Never	No	Never	Never	Always	Never	Rarely	Never	Some times	Often	Some times	Never	Never	Never
Female	19	South Denmark	House in residential area	6-10 years	2 dogs	Purebred with pedigree	Purebred	Purebred	Male	Intact	4 years	8 weeks	11 - 15 kg		Private breeding		Shared	Yes	Yes	No	2-3 hours	Several times a day	Weekly	Weekly	Daily	Weekly	Weekly	Daily	Monthly	Weekly	Monthly	More rarely	More rarely		Monthly	Daily	No	Never	Never	Never	Never	Never	Often	Always	Always	Some times	Never	Never	Never
Female	37	Zealand	Country side	>15 years	4 dogs	Former stray dog	Mixed	Mixed Type 2	Male	Sterilised	5 years	3-4 years	21 - 30 kg	Adopted through Danish organisation		Bulgaria	Shared	No	No		5-6 hours	Daily	Never	Never	Several times a day	Never	Daily	Daily	Several times a day	More rarely	Weekly	Weekly	Never		Several times a day	Several times a day	No	Never	Never	Rarely	Rarely	Never	Often	Rarely	Often	Always	Never	Never	Some times
Female	40	Mid-Jutland	House in residential area	>15 years	1 dog	Former stray dog	Do not know	Mixed Type 7	Bitch	Intact	6 years	6 months - 1 year	16 - 20 kg	Adopted through Danish organisation		Greece	Yes	No	No	No	2-3 hours	Several times a day	Monthly	More rarely	Daily	Weekly	Weekly	Daily	More rarely	Monthly	Weekly	Monthly	Monthly		Monthly	Weekly	No	Never	Never	Never	Never	Often	Rarely	Some times	Always	Some times	Never	Never	Never
Female	27	Mid-Jutland	Country side	>15 years	1 dog	Purebred without pedigree	Purebred	Purebred	Male	Intact	0-1 years	8 weeks	16 - 20 kg		Private breeding		Yes	Yes	Yes	No	1-2 hours	Several times a day	Never	Never	Daily	Weekly	Daily	More rarely	Weekly	Monthly	More rarely	More rarely	Monthly		Several times a day	Several times a day	No	Never	Never	Rarely	Rarely	Never	Never	Some times	Often	Some times	Never	Never	Some times
Female	33	Mid-Jutland	House in residential area	0-2 years	1 dog	Former stray dog	Mixed	Mixed Type 5	Bitch	Sterilised	2 years	1-2 years	16 - 20 kg	Received dog in DK from Danish shelter		Portugal	Shared	Yes	No	Other	1-2 hours	Several times a day	Monthly	Weekly	Daily	Weekly	Weekly	More rarely	More rarely	Monthly	Monthly	More rarely	Weekly	Monthly	Daily	Monthly	No	Rarely	Rarely	Some times	Rarely	Often	Some times	Always	Always	Often	Never	Never	Do not know
Female	58	Capitol	Country side	>15 years	2 dogs	Former stray dog	Do not know	Mixed Type 1	Male	Sterilised	5 years	1-2 years	6 - 10 kg	Adopted through Danish organisation		Greece	Yes	No	No	No	1-2 hours	Several times a day	Never	More rarely	More rarely	Several times a day	Several times a day	Weekly	More rarely	More rarely	Weekly	Monthly	Monthly	Monthly	Weekly	Weekly	No	Never	Never	Never	Never	Never	Always	Always	Always	Always	Rarely	Never	Never
Female	37	Capitol	Country side	>15 years	2 dogs	Purebred with pedigree	Purebred	Purebred	Bitch	Intact	2 years	8 weeks	31 - 40 kg		Private breeding		Yes	Yes	Yes	No	2-3 hours	Several times a day	Several times a day	Weekly	Several times a day	Several times a day	Weekly	Several times a day	Monthly	Several times a day	More rarely	More rarely	Monthly		Several times a day	Several times a day	No	Never	Never	Never	Never	Rarely	Some times	Always	Always	Rarely	Never	Never	Rarely
Female	31	Capitol	Apartmental complex	11-15 years	1 dog	Purebred with pedigree	Purebred	Purebred	Male	Intact	11 years		16 - 20 kg		Other		Shared	Yes	No, but did previously	No	2-3 hours	Several times a day	More rarely	Weekly	Daily	Never	More rarely	Weekly	More rarely	Several times a day	Weekly	Weekly	Monthly		Weekly	Several times a day	No	Never	Never	Never	Never	Never	Never	Always	Always	Some times	Never	Never	Never
Female	52	Capitol	House in residential area	>15 years	1 dog	Mixed breed, raised in DK	Mixed	Mixed Type 6	Bitch	Sterilised	4 years	8 weeks	6 - 10 kg		Private breeding		Yes	Yes	Yes	No	2-3 hours	Daily	Monthly	Daily	Several times a day	Weekly	Monthly	Weekly	Monthly	Monthly	Monthly	Monthly	Monthly		Weekly	Several times a day	No	Never	Never	Rarely	Never	Never	Some times	Some times	Some times	Rarely	Never	Never	Rarely
Female	33	Zealand	Country side	6-10 years	2 dogs	Purebred with pedigree	Purebred	Purebred	Bitch	Intact	4 years	8 weeks	21 - 30 kg		Private breeding		Shared	Yes	Yes	No	2-3 hours	Daily	Weekly	More rarely	Several times a day	Daily	Daily	Monthly	More rarely	Monthly	Monthly	Daily	More rarely		Weekly	Several times a day	No	Never	Never	Never	Rarely	Rarely	Often	Rarely	Often	Some times	Never	Never	Never
Female	30	North Jutland	House in residential area	>15 years	2 dogs	Former stray dog	Mixed	Mixed Type 4	Bitch	Sterilised	8 years	4-5 years	11 - 15 kg	Adopted through Danish organisation		Portugal	Yes	No	No	No	4-5 hours	Daily	Never	Never	Daily	Daily	Several times a day	Daily	Monthly	Monthly	Weekly	More rarely	More rarely		Monthly	Several times a day	No	Never	Never	Never	Some times	Rarely	Never	Rarely	Often	Some times	Never	Always	Always
Male		Mid-Jutland	Country side	>15 years	3 dogs	Former stray dog	Do not know	Mixed Type 6	Male	Sterilised	2 years	6 months - 1 year	6 - 10 kg	Adopted through Danish organisation		Bosnia-Herzegovina	Shared	No	No	No	7-8 hours	Daily	Daily	Daily	Daily	More rarely	Several times a day	Weekly	Monthly	Weekly	Weekly	More rarely	More rarely		More rarely	Several times a day	No	Often	Often	Rarely	Rarely	Never	Some times	Often	Often	Some times	Never	Never	Rarely
Female	24	Zealand	Apartmental complex	>15 years	1 dog	Purebred with pedigree	Purebred	Purebred	Male	Intact	2 years	8 weeks	6 - 10 kg		Bred by larger kennel		Shared	Yes	No	No	2-3 hours	Several times a day	More rarely	Several times a day	Several times a day	Monthly	Weekly	Daily	Monthly	Weekly	Monthly	Weekly	More rarely		Daily	Several times a day	No	Never	Never	Rarely	Never	Rarely	Rarely	Often	Often	Often	Never	Never	Rarely
Female	24	Capitol	House in residential area	>15 years	1 dog	Mixed breed, raised in DK	Mixed	Mixed Type 1	Bitch	Sterilised	1 year	9 weeks - 6 months	0 - 5 kg		Private breeding		Shared	No	Train alone	No	2-3 hours	Daily	Daily	Never	Several times a day	Several times a day	Weekly	Daily	More rarely	Monthly	More rarely	Monthly	Daily		Weekly	Several times a day	No	Rarely	Rarely	Rarely	Never	Often	Often	Some times	Often	Some times	Rarely	Rarely	Rarely
Female	39	Zealand	Country side	11-15 years	1 dog	Purebred with pedigree	Purebred	Purebred	Bitch	Intact	9 years	8 weeks	31 - 40 kg		Other		Yes	Yes	No, but did previously	Other	1-2 hours	Daily	More rarely	Daily	Daily	More rarely	Weekly	Weekly	Monthly	Weekly	Monthly	Weekly	More rarely		Monthly	Weekly	No	Never	Never	Never	Never	Rarely	Never	Some times	Some times	Some times	Never	Never	Never
Female		Zealand	House in residential area	>15 years	1 dog	Purebred without pedigree	Purebred	Purebred	Male	Intact	3 years	8 weeks	16 - 20 kg		Private breeding		Yes	Yes	No, but did previously	No	2-3 hours	Several times a day	Weekly	More rarely	Daily	Daily	Daily	Weekly	More rarely	Never	Monthly	More rarely	Monthly		Weekly	Weekly	Yes	Never	Never	Never	Rarely	Some times	Some times	Rarely	Often	Often	Never	Often	Never
Female	29	Zealand	Apartmental complex	>15 years	1 dog	Mixed breed, raised in DK	Mixed	Mixed Type 1	Bitch	Intact	4 years	9 weeks - 6 months	6 - 10 kg		Private breeding		Yes	No	No, but did previously	No	1-2 hours	Several times a day	Never	Monthly	Monthly	Monthly	Monthly	Several times a day	More rarely	Monthly	Daily	More rarely	Weekly		Several times a day	Several times a day	No	Never	Never	Never	Never	Some times	Some times	Often	Often	Some times	Never	Never	Never
Female	23	Mid-Jutland	Apartmental complex	0-2 years	1 dog	Former stray dog	Mixed	Mixed Type 2	Bitch	Sterilised	0-1 years	9 weeks - 6 months	6 - 10 kg	Adopted through Danish organisation		Greece	Yes	Yes	Train alone	No	2-3 hours	Several times a day	Daily	Weekly	Several times a day	Weekly	Daily	Several times a day	Monthly	Weekly	More rarely	Weekly	Weekly		More rarely	Weekly	No	Never	Never	Never	Never	Some times	Rarely	Often	Often	Some times	Never	Never	Rarely
Female	81	Capitol	House in residential area	>15 years	2 dogs	Purebred with pedigree	Purebred	Purebred	Bitch	Sterilised	3 years	6 months - 1 year	21 - 30 kg		Bred by larger kennel		Yes	Yes	No, but did previously	No	1-2 hours	Daily	Never	Daily	Several times a day	Never	Daily	Weekly	Monthly	Daily				Daily	Daily	Several times a day	No	Never	Never	Never	Never	Some times	Rarely	Some times	Often	Often	Never	Never	Never
Female	56	South Denmark	Country side	11-15 years	1 dog	Purebred with pedigree	Purebred	Purebred	Male	Intact	3 years	8 weeks	11 - 15 kg		Private breeding		Shared	Yes	Yes	No	2-3 hours	Several times a day	Never	Daily	Daily	Weekly	Daily	Monthly	Monthly	Monthly	More rarely	Monthly	Weekly		Never	Monthly	No	Never	Never	Never	Rarely	Some times	Often	Always	Always	Often	Never	Never	Never
Female	22	South Denmark	House in residential area	11-15 years	1 dog	Purebred with pedigree	Purebred	Purebred	Male	Intact	0-1 years	9 weeks - 6 months	6 - 10 kg		Private breeding		Yes	Yes	Yes	No	1-2 hours	Several times a day	Never	Never	Never	Several times a day	Several times a day	Daily	More rarely	Daily	Daily	Several times a day	Several times a day		Several times a day	Several times a day	No	Rarely	Never	Never	Rarely	Some times	Rarely	Some times	Some times	Rarely	Rarely	Never	Never
Male	43	Capitol	House in residential area	3-5 years	1 dog	Former stray dog	Do not know	Mixed Type 8	Male	Sterilised	0-1 years	6 months - 1 year	6 - 10 kg	Adopted through Danish organisation		Bosnia-Herzegovina	Shared	No	No	No	3-4 hours	Several times a day	Never	Daily	Several times a day	More rarely	Daily	Monthly	Monthly	Monthly	More rarely	Monthly	Weekly		Daily	Daily	No	Rarely	Rarely	Some times	Never	Rarely	Some times	Often	Often	Often	Rarely	Never	Some times
Female	46	Zealand	Apartmental complex	6-10 years	1 dog	Mixed breed, raised in DK	Mixed	Mixed Type 2	Bitch	Intact	8 years	8 weeks	21 - 30 kg		Private breeding		Yes	Yes	Yes	Yes, with effect	1-2 hours	Several times a day	Weekly	Daily	Daily	Daily	Daily	Weekly	More rarely	Monthly	More rarely	More rarely	More rarely		Several times a day	Several times a day	No	Never	Never	Never	Never	Never	Often	Some times	Some times	Some times	Never	Never	Never
Female	54	Capitol	House in residential area	>15 years	1 dog	Mixed breed, raised in DK	Mixed	Mixed Type 2	Male	Sterilised	3 years	6 months - 1 year	21 - 30 kg		Replacement from private home		Yes	Yes	No, but did previously	No	1-2 hours	Several times a day	Weekly	Weekly	Daily	Daily	Daily	Monthly	More rarely	Monthly	Monthly	Monthly	Daily		Daily	Monthly	No	Never	Never	Never	Rarely	Some times	Often	Some times	Some times	Often	Never	Always	Always
Female	27	Capitol	House in residential area	6-10 years	2 dogs	Purebred with pedigree	Purebred	Purebred	Male	Intact	3 years	9 weeks - 6 months	21 - 30 kg		Bred by larger kennel		Yes	Yes	No, but did previously	No	1-2 hours	Several times a day	More rarely	Never	More rarely	Never	Daily	Monthly	Weekly	Several times a day	Weekly	More rarely	Weekly		Daily	Several times a day	No	Never	Never	Never	Never	Never	Some times	Often	Often	Often	Never	Never	Never
Female	53	Mid-Jutland	House in residential area	>15 years	1 dog	Purebred with pedigree	Purebred	Purebred	Male	Intact	13 years	9 weeks - 6 months	11 - 15 kg		Private breeding		Yes	No	No	No	>8 hours	Several times a day	More rarely	Daily	Daily	Never	Several times a day	Several times a day	More rarely	Daily	Monthly	Daily	Weekly		Daily	Several times a day	No	Never	Never	Never	Never	Some times	Some times	Often	Often	Some times	Never	Never	Never
Female	46	Zealand	Country side	11-15 years	1 dog	Purebred with pedigree	Purebred	Purebred	Male	Intact	9 years	9 weeks - 6 months	21 - 30 kg		Private breeding		Yes	Yes	No, but did previously	No	0.5 hours	Weekly	Weekly	Never	Daily	Never	Weekly	Monthly	Monthly	Daily	Weekly	More rarely	Daily		Several times a day	Several times a day	No	Often	Never	Never	Rarely	Rarely	Often	Often	Often	Some times	Often	Never	Never
Female	59	Capitol	House in residential area	>15 years	2 dogs	Purebred with pedigree	Purebred	Purebred	Bitch	Intact	4 years	2-3 years	6 - 10 kg		Other		Shared	No	No	No	1-2 hours	Several times a day	Never	Never	Daily	Weekly	Daily	Several times a day	More rarely	Monthly	Weekly	Weekly	More rarely		More rarely	Monthly	No	Never	Never	Never	Some times	Some times	Often	Some times	Some times	Often	Never	Never	Never
Female	32	North Jutland	Apartmental complex	6-10 years	2 dogs	Mixed breed, raised in DK	Purebred	Purebred	Bitch	Intact	5 years	9 weeks - 6 months	6 - 10 kg		Private breeding		Shared	No	No	No	2-3 hours	Several times a day	Never	Weekly	Several times a day	Daily	Never	Weekly	Monthly	Monthly	More rarely	More rarely	More rarely		Monthly	Several times a day	No	Never	Rarely	Never	Never	Rarely	Often	Always	Always	Often	Some times	Rarely	Never
Female	22	Capitol	Country side	11-15 years	2 dogs	Purebred with pedigree	Purebred	Purebred	Male	Intact	1 year	8 weeks	16 - 20 kg		Private breeding		Yes	Yes	Yes	No	4-5 hours	Several times a day	Weekly	Daily	Several times a day	Weekly	Daily	Monthly	More rarely	Monthly	Monthly	Monthly	Daily		Monthly	Monthly	No	Never	Never	Never	Rarely	Often	Some times	Often	Always	Often	Never	Never	Often
Female	56	South Denmark	House in residential area	>15 years	1 dog	Mixed breed, raised in DK	Mixed	Mixed Type unclassified	Male	Sterilised	8 years		21 - 30 kg		Private breeding		Yes	Yes	Yes	No	3-4 hours	Several times a day	Never	Never	Weekly	Daily	Several times a day	Weekly	Monthly	Monthly	Monthly	Monthly	Monthly		Weekly	Weekly	No	Never	Never	Never	Never	Some times	Some times	Often	Some times	Some times	Never	Never	Never
Female	26	Zealand	House in residential area	>15 years	1 dog	Purebred with pedigree	Purebred	Purebred	Bitch	Intact	0-1 years	8 weeks	6 - 10 kg		Private breeding		Yes	Yes	Yes	No	2-3 hours	Daily	Never	Weekly	Several times a day	Weekly	Weekly	Weekly	Weekly	Monthly	Monthly	Daily	More rarely		Weekly	Daily	No	Some times	Rarely	Rarely	Never	Rarely	Never	Always	Often	Rarely	Some times	Never	Never
Female	25	Capitol	Apartmental complex	11-15 years	2 dogs	Former stray dog	Mixed	Mixed Type 2	Bitch	Intact	2 years	9 weeks - 6 months	11 - 15 kg	Adopted through Danish organisation		Greece	Shared	No	No	No	2-3 hours	Several times a day	More rarely	Several times a day	Several times a day	Several times a day	Weekly	Monthly	Never	Monthly	Monthly	Monthly	Monthly		Never	Weekly	No	Never	Never	Rarely	Often	Often	Some times	Often	Often	Often	Never	Never	Rarely
Female	32	Zealand	House in residential area	6-10 years	1 dog	Purebred with pedigree	Purebred	Purebred	Male	Intact	7 years	8 weeks	11 - 15 kg		Private breeding		Yes	Yes	No		1-2 hours	Several times a day	Never	Weekly	Daily	Never	Weekly	Monthly	More rarely	Daily	Monthly	Weekly	Daily		Several times a day	Several times a day	No	Never	Never	Never	Never	Never	Never	Rarely	Some times	Some times	Never	Never	Never
Female	44	Zealand	Country side	>15 years	2 dogs	Former stray dog	Mixed	Mixed Type 7	Bitch	Sterilised	2 years	6 months - 1 year	11 - 15 kg	Adopted through Danish organisation		Bosnia-Herzegovina	Shared	No	No	No	3-4 hours	Several times a day	Weekly	Weekly	Several times a day	Weekly	Daily	Several times a day	More rarely	Monthly	Weekly	Weekly	Weekly		Weekly	Several times a day	No	Never	Never	Never	Never	Some times	Often	Rarely	Often	Some times	Never	Never	Rarely
Female	30	Zealand	Country side	6-10 years	1 dog	Mixed breed, raised in DK	Mixed	Mixed Type unclassified	Bitch	Sterilised	4 years	9 weeks - 6 months	0 - 5 kg		Private breeding		Yes	Yes	No, but did previously	Yes, with effect	4-5 hours	Several times a day	Never	Never	Several times a day	Several times a day	Weekly	Weekly	Monthly	Monthly	Daily	Weekly	Weekly	Daily	Monthly	Several times a day	No	Rarely	Rarely	Never	Never	Rarely	Some times	Often	Often	Some times	Rarely	Rarely	Never
Female	50	Mid-Jutland	Apartmental complex	>15 years	1 dog	Purebred with pedigree	Purebred	Purebred	Male	Sterilised	6 years	9 weeks - 6 months	31 - 40 kg		Private breeding		Yes	No	No	No	2-3 hours	Several times a day	Never	Monthly	Daily	Daily	Several times a day	Daily	More rarely	Several times a day	Monthly	Weekly	Weekly		Daily	Several times a day	No	Never	Never	Never	Never	Rarely	Some times	Some times	Some times	Rarely	Never	Never	Never
Female	58	South Denmark	House in residential area	>15 years	1 dog	Purebred with pedigree	Purebred	Purebred	Male	Intact	11 years	8 weeks	16 - 20 kg		Bred by larger kennel		Yes	Yes	No, but did previously	No	3-4 hours	Several times a day	More rarely	Weekly	Daily	More rarely	Daily	Several times a day	More rarely	Daily	Monthly	More rarely	Monthly		Daily	Daily	No	Never	Never	Never	Never	Some times	Some times	Rarely	Often	Some times	Never	Never	Never
Male	36	Mid-Jutland	Country side	>15 years	2 dogs	Purebred without pedigree	Purebred	Purebred	Bitch	Sterilised	2 years	8 weeks	21 - 30 kg		Private breeding		Yes	Yes	No, but did previously	No	2-3 hours	Weekly	Weekly	Weekly	Weekly	Weekly	Daily	Monthly	More rarely	Weekly	Weekly	Weekly	Weekly		Monthly	Daily	No	Never	Never	Never	Never	Rarely	Some times	Often	Always	Often	Never	Never	Rarely
Female	48	Capitol	Apartmental complex	3-5 years	1 dog	Former stray dog	Do not know	Mixed Type 7	Male	Sterilised	3 years	6 months - 1 year	16 - 20 kg	Adopted through Danish organisation		Greece	Yes	No	No	No	3-4 hours	Several times a day	Monthly	Never	Daily	Daily	Daily	Several times a day	More rarely	Weekly	Monthly	Monthly	Monthly		Weekly	Several times a day	No	Never	Never	Rarely	Some times	Never	Never	Some times	Often	Rarely	Never	Never	Rarely
Female	35	Capitol	Apartmental complex	11-15 years	1 dog	Former stray dog	Do not know	Mixed Type 7	Male	Sterilised	0-1 years	9 weeks - 6 months	6 - 10 kg	Adopted through Danish organisation		Greece	Shared	No	No, but did previously	No	3-4 hours	Several times a day	Weekly	Daily	Several times a day	Daily	Daily	Monthly	Weekly	Weekly	Monthly	Daily	Daily	More rarely	Weekly	Several times a day	No	Never	Never	Rarely	Rarely	Often	Rarely	Some times	Often	Often	Never	Never	Rarely
Female	40	South Denmark	House in residential area	>15 years	1 dog	Purebred without pedigree	Purebred	Purebred	Bitch	Intact	2 years	6 months - 1 year	16 - 20 kg		Replacement from private home		Yes	Yes	Yes	Yes, with effect	2-3 hours	Several times a day	Weekly	More rarely	Several times a day	Several times a day	Several times a day	Monthly	Monthly	Daily	Monthly	More rarely	Monthly		Daily	Daily	No	Never	Never	Never	Never	Rarely	Rarely	Often	Often	Often	Never	Never	Never
Female	21	South Denmark	Country side	3-5 years	1 dog	Mixed breed, raised in DK	Mixed	Mixed Type 3	Male	Sterilised	5 years	2-3 years	31 - 40 kg		Replacement from private home		Yes	No	No	No	3-4 hours	Daily	Daily	Weekly	Daily	Daily	Daily	Weekly	Weekly	Weekly	More rarely	More rarely	More rarely		Daily	Daily	No	Rarely	Never	Never	Rarely	Some times	Often	Often	Often	Some times	Never	Never	Never
Female	33	South Denmark	House in residential area	11-15 years	1 dog	Purebred with pedigree	Purebred	Purebred	Bitch	Intact	0-1 years	9 weeks - 6 months	16 - 20 kg		Private breeding		Shared	Yes, but not with me	Yes, but not with me	Other	1-2 hours	Several times a day	Never	Never	Several times a day	Several times a day	Several times a day	Weekly	Monthly	Weekly	More rarely	Monthly	Weekly		Daily	Daily	No	Rarely	Never	Rarely	Often	Rarely	Some times	Always	Some times	Often	Never	Never	Never
Female	21	Zealand	Apartmental complex	>15 years	1 dog	Mixed breed, raised in DK	Mixed	Mixed Type 6	Male	Intact	3 years	8 weeks	6 - 10 kg		Private breeding		Yes	No	No	No	2-3 hours	Several times a day	Weekly	Daily	Several times a day	Never	Weekly	Daily	Monthly	Several times a day	Monthly	More rarely	Weekly		Weekly	Several times a day	No	Never	Never	Never	Never	Rarely	Some times	Some times	Always	Some times	Some times	Rarely	Never
Female	50	Capitol	Apartmental complex	6-10 years	1 dog	Purebred with pedigree	Purebred	Purebred	Bitch	Intact	7 years	9 weeks - 6 months	0 - 5 kg		Replacement from private home		Yes	Yes	No	No	2-3 hours	Several times a day	Never	Never	Daily	Never	Daily	Several times a day	More rarely	Monthly	More rarely	More rarely	Monthly		Weekly	Several times a day	Yes	Some times	Rarely	Never	Never	Some times	Never	Some times	Some times	Some times	Some times	Rarely	Never
Female	53	Capitol	Apartmental complex	>15 years	3 dogs	Former stray dog	Purebred	Purebred	Bitch	Sterilised	5 years	2-3 years	11 - 15 kg	Adopted privately		Spain	Yes	No	No	No	4-5 hours	Daily	Daily	Never	Daily	More rarely	Daily	Several times a day	Monthly	Several times a day	Monthly	More rarely	More rarely	More rarely	Several times a day	Several times a day	No	Never	Never	Never	Never	Never	Never	Never	Always	Rarely	Never	Never	Never
Female	37	Zealand	House in residential area	11-15 years	1 dog	Purebred with pedigree	Purebred	Purebred	Bitch	Intact	6 years	8 weeks	51 - 60 kg		Private breeding		Yes	Yes	No	No	3-4 hours	Several times a day	Never	Never	Several times a day	Several times a day	Several times a day	Several times a day	More rarely	Several times a day	Weekly	More rarely	More rarely		Monthly	Daily	No	Always	Always	Never	Never	Never	Rarely	Always	Always	Some times	Never	Never	Never
Female	38	Zealand	House in residential area	6-10 years	1 dog	Former stray dog	Do not know	Mixed Type 5	Bitch	Sterilised	1 year	9 weeks - 6 months	11 - 15 kg	Adopted through Danish organisation		Portugal	Shared	No	No	No	0 hours	More rarely	More rarely	More rarely	Monthly	Never	Never	More rarely	Several times a day	More rarely	More rarely	Several times a day	Weekly		Several times a day	Weekly	No	Never	Never	Always	Some times	Some times	Never	Always	Always	Always	Never	Never	Always
Female	49	Zealand	House in residential area	11-15 years	2 dogs	Purebred with pedigree	Purebred	Purebred	Bitch	Intact	2 years	8 weeks	31 - 40 kg		Bred by larger kennel		Yes	Yes	No	No	1-2 hours	Daily	Never	Weekly	Daily	Monthly	Several times a day	Monthly	Monthly	Daily	Weekly	More rarely	More rarely		More rarely	Monthly	No	Never	Never	Never	Never	Never	Rarely	Some times	Always	Some times	Never	Never	Never
Female	55	Zealand	Country side	>15 years	3 dogs	Mixed breed, raised in DK	Purebred	Purebred	Bitch	Intact	5 years	9 weeks - 6 months	6 - 10 kg		Private breeding		Yes	Yes	Yes	No	6-7 hours	Daily	More rarely	Weekly	Daily	Daily	Daily	Several times a day	More rarely	Several times a day	Monthly	More rarely	Monthly		Monthly	Monthly	No	Never	Never	Never	Never	Often	Often	Often	Often	Often	Never	Never	Never
Female	58	Capitol	House in residential area	>15 years	1 dog	Purebred with pedigree	Purebred	Purebred	Male	Sterilised	5 years	8 weeks	11 - 15 kg		Private breeding		Yes	Yes	No, but did previously	Yes, without effect	2-3 hours	Several times a day	Monthly	Weekly	Several times a day	Monthly	Monthly	Several times a day	More rarely	Weekly	Monthly	More rarely	Several times a day		Daily	Several times a day	No	Never	Never	Never	Never	Never	Never	Always	Often	Some times	Never	Never	Never
Female	64	Capitol	House in residential area	>15 years	1 dog	Former stray dog	Do not know	Mixed Type 3	Male	Sterilised	10 years	9 weeks - 6 months	11 - 15 kg	Found on street		Greece	Yes	No	No	No	2-3 hours	Several times a day	Never	Weekly	Several times a day	Several times a day	Several times a day	Weekly	Monthly	Weekly	Monthly	More rarely	More rarely	Monthly	Daily	Daily	No	Never	Never	Never	Never	Rarely	Rarely	Some times	Some times	Some times	Never	Never	Never
Female	40	South Denmark	House in residential area	6-10 years	1 dog	Purebred without pedigree	Purebred	Purebred	Male	Intact	1 year	8 weeks	21 - 30 kg		Bred by larger kennel		No	Yes	No	No	3-4 hours	Several times a day	Never	Never	Several times a day	Several times a day	Several times a day	Daily	More rarely	Several times a day	More rarely	Monthly	Monthly		Weekly	Several times a day	No	Never	Never	Never	Never	Rarely	Never	Always	Always	Often	Never	Never	Never
Female	55	Zealand	Country side	>15 years	1 dog	Purebred without pedigree	Purebred	Purebred	Male	Sterilised	9 years	9 weeks - 6 months	6 - 10 kg		Private breeding		Yes	Yes	No, but did previously	No	2-3 hours	Several times a day	Weekly	More rarely	Daily	Weekly	Daily	Daily	Monthly	Monthly	Monthly	More rarely	More rarely		Weekly	Several times a day	No	Never	Never	Never	Never	Rarely	Some times	Often	Some times	Often	Never	Never	Never
Female	59	Zealand	Country side	>15 years	1 dog	Purebred without pedigree	Purebred	Purebred	Male	Sterilised	9 years	9 weeks - 6 months	6 - 10 kg		Private breeding		Yes	Yes	No, but did previously	No	1-2 hours	Several times a day	Weekly	Never	Weekly	Weekly	Daily	Daily	Monthly	Monthly	Weekly	More rarely	More rarely		Weekly	Daily	No	Never	Never	Never	Never	Some times	Some times	Often	Some times	Often	Never	Never	Never
Female	41	Zealand	House in residential area	6-10 years	1 dog	Purebred with pedigree	Purebred	Purebred	Bitch	Sterilised	6 years	8 weeks	21 - 30 kg		Private breeding		No	No	No	No	0.5 hours	More rarely	Monthly	Daily	Daily	Weekly	Daily	Weekly	More rarely	Weekly	Weekly	Daily	Weekly		More rarely	More rarely	No	Never	Never	Never	Never	Rarely	Some times	Often	Often	Often	Never	Never	Never
Female	65	Capitol	Apartmental complex	0-2 years	1 dog	Former stray dog	Mixed	Mixed Type unclassified	Male	Sterilised	3 years	1-2 years	6 - 10 kg	Adopted through Danish organisation		Greece	Yes	No	No, but did previously	No	5-6 hours	Several times a day	Daily	Daily	Several times a day	Daily	Daily	Weekly		Weekly	Monthly	Monthly	More rarely	Weekly	Weekly	Several times a day	No	Never	Never	Never	Rarely	Some times	Some times	Often	Always	Often	Never	Never	Never
Female	48	Capitol	Apartmental complex	0-2 years	1 dog	Purebred without pedigree	Purebred	Purebred	Bitch	Intact	1 year	9 weeks - 6 months	0 - 5 kg		Replacement from private home		Yes	Yes	No	No	0.5 hours	Several times a day	Never	Weekly	Several times a day	More rarely	Daily	Weekly	Monthly	Daily	Monthly	Weekly	Weekly		Monthly	Daily	No	Rarely	Rarely	Never	Never	Some times	Always	Some times	Often	Some times	Some times	Some times	Never
Female	31	South Denmark	House in residential area	6-10 years	1 dog	Mixed breed, raised in DK	Mixed	Mixed Type 9	Bitch	Sterilised	7 years	8 weeks	21 - 30 kg		Private breeding		Shared	Yes	No, but did previously	No	2-3 hours	Several times a day	More rarely	Daily	Daily	Daily	Weekly	Weekly	Monthly	Daily	Monthly	More rarely	More rarely		Monthly	Daily	Yes	Rarely	Rarely	Never	Never	Rarely	Some times	Some times	Some times	Some times	Rarely	Rarely	Often
Female	63	North Jutland	Country side	>15 years	7 dogs	Mixed breed, raised in DK	Purebred	Purebred	Male	Sterilised	3 years	8 weeks	0 - 5 kg		Private breeding		Yes	No	Train alone	No	2-3 hours	Several times a day	Weekly	Weekly	Several times a day	Daily	Daily	Daily	More rarely	Daily	Weekly	More rarely	Weekly		Weekly	Daily	No	Never	Never	Never	Never	Rarely	Some times	Rarely	Often	Some times	Never	Never	Never
Female	71	Zealand	House in residential area	>15 years	1 dog	Former stray dog	Mixed	Mixed Type unclassified	Bitch	Sterilised	6 years	9 weeks - 6 months	6 - 10 kg	Adopted through Danish organisation		Greece	Yes	No	No	No	1-2 hours	Several times a day	Never	Never	Daily	Never	More rarely	Several times a day	Monthly	Weekly	Weekly	Monthly	More rarely	Weekly	Daily	Several times a day	No	Never	Never	Never	Never	Never	Often	Often	Always	Often	Never	Never	Never
Female	25	South Denmark	Apartmental complex	>15 years	1 dog	Former stray dog	Mixed	Mixed Type unclassified	Bitch	Sterilised	4 years	6 months - 1 year	0 - 5 kg	Adopted through Danish organisation		Greece	Shared	No	No	No	1-2 hours	Several times a day	Weekly	Weekly	Several times a day	Weekly	Weekly	Weekly	Monthly	More rarely	Weekly	Monthly	More rarely		More rarely	More rarely	No	Never	Never	Never	Rarely	Some times	Always	Always	Often	Always	Never	Never	Never
Female	47	Capitol	House in residential area	3-5 years	1 dog	Purebred without pedigree	Purebred	Purebred	Bitch	Sterilised	3 years	8 weeks	6 - 10 kg		Private breeding		Yes	Yes	No, but did previously	Yes, with effect	4-5 hours	Several times a day	Never	Never	Daily	Daily	Several times a day	Weekly	Monthly	Monthly	Monthly	Weekly	Weekly		Weekly	Weekly	No	Never	Never	Never	Never	Never	Rarely	Often	Often	Some times	Never	Never	Never
Female	61	Zealand	House in residential area	>15 years	2 dogs	Purebred without pedigree	Purebred	Purebred	Male	Sterilised	4 years	6 months - 1 year	6 - 10 kg		Danish shelter		Shared	Yes	No, but did previously	No	1-2 hours	Daily	Never	Daily	Daily	Daily	Daily	Weekly	Monthly	Weekly	More rarely	Weekly	More rarely		Several times a day	Weekly	No	Never	Never	Never	Never	Often	Always	Often	Always	Often	Never	Never	Never
Female	40	Mid-Jutland	Country side	>15 years	3 dogs	Mixed breed, raised in DK	Mixed	Mixed Type 10	Bitch	Intact	6 years	8 weeks	6 - 10 kg		Private breeding		Yes	No	No	No	2-3 hours	Several times a day	Never	Weekly	Several times a day	Weekly	Several times a day	Daily	More rarely	Weekly	More rarely	More rarely	Daily		Several times a day	Weekly	No	Rarely	Rarely	Never	Rarely	Some times	Always	Always	Always	Often	Rarely	Rarely	Never
Female	52	South Denmark	House in residential area	>15 years	1 dog	Former stray dog	Do not know	Mixed Type 1	Bitch	Sterilised	6 years	6 months - 1 year	6 - 10 kg	Adopted through Danish organisation		Greece	Yes	No	Yes	No	3-4 hours	Several times a day	Weekly	Daily	Several times a day	Several times a day	Daily	Daily	More rarely	Weekly	Monthly	More rarely	Monthly		Weekly	Several times a day	No	Never	Never	Never	Never	Rarely	Rarely	Some times	Some times	Some times	Never	Never	Never
Female	56	Capitol	House in residential area	>15 years	2 dogs	Purebred with pedigree	Purebred	Purebred	Bitch	Intact	5 years	8 weeks	11 - 15 kg		Private breeding		Yes	Yes	No, but did previously	No	1-2 hours	Several times a day	Never	Never	Daily	Weekly	Weekly	Daily	Monthly	Daily	Daily	More rarely	Weekly		Daily	Daily	No	Never	Never	Never	Never	Some times	Some times	Rarely	Some times	Rarely	Rarely	Never	Never
Female	20	South Denmark	Apartmental complex	6-10 years	1 dog	Purebred without pedigree	Purebred	Purebred	Bitch	Intact	12 years	4-5 years	0 - 5 kg		Other		Shared	No	No	No	0.5 hours	Several times a day	More rarely	Never	Daily	Never	Daily	Several times a day	More rarely	Several times a day	Daily	Weekly	Monthly	Weekly	More rarely	Daily	Yes	Some times	Rarely	Never	Never	Some times	Rarely	Some times	Often	Often	Some times	Rarely	Never
Male	56	Capitol	Apartmental complex	>15 years	2 dogs	Mixed breed, raised in DK	Purebred	Purebred	Bitch	Intact	4 years	6 months - 1 year	31 - 40 kg		Replacement from private home		Shared	Yes	No	No	3-4 hours	Several times a day	Weekly	Weekly	Daily	Monthly	Monthly	Daily	More rarely	Daily	Monthly	More rarely	More rarely		Never	Several times a day	No	Never	Never	Never	Never	Never	Rarely	Often	Often	Often	Never	Never	Never
Female	55	Zealand	House in residential area	>15 years	1 dog	Purebred with pedigree	Purebred	Purebred	Male	Sterilised	5 years	8 weeks	41 - 50 kg		Bred by larger kennel		Shared	Yes	No, but did previously	Yes, with effect	3-4 hours	Daily	Daily	Daily	Daily	Daily	Daily	More rarely	More rarely	Daily	Monthly	More rarely	More rarely		Several times a day	Daily	No	Always	Never	Never	Never	Never	Rarely	Some times	Often	Some times	Never	Never	Never
Female		Capitol	Apartmental complex	>15 years	2 dogs	Former stray dog	Mixed	Mixed Type 6	Male	Sterilised	4 years	9 weeks - 6 months	11 - 15 kg	Adopted through Danish organisation		Portugal	Yes	No	No	No	2-3 hours	Several times a day	Weekly	Never	Several times a day	Several times a day	Several times a day	Weekly	More rarely	Weekly	More rarely	More rarely	Weekly		Monthly	Monthly	No	Always	Never	Never	Never	Never	Often	Always	Always	Often	Never	Never	Never
Female	55	South Denmark	House in residential area	3-5 years	2 dogs	Mixed breed, raised in DK	Mixed	Mixed Type 1	Bitch	Intact	2 years	9 weeks - 6 months	0 - 5 kg		Private breeding		Shared	Yes	No	No	2-3 hours	Several times a day	Never	More rarely	Daily	More rarely	Weekly	Weekly	Several times a day	Weekly	Monthly	More rarely	Weekly		Monthly	Several times a day	No	Always	Never	Never	Never	Some times	Some times	Some times	Often	Some times	Never	Never	Never
Female	53	Capitol	Apartmental complex	3-5 years	1 dog	Former stray dog	Do not know	Mixed Type 6	Bitch	Intact	3 years	9 weeks - 6 months	6 - 10 kg	Adopted through Danish organisation		Greece	Yes	No	No	No	4-5 hours	Several times a day	Never	Weekly	Several times a day	Daily	Weekly	Daily	More rarely	Monthly	Monthly	More rarely	Monthly	Monthly	Weekly	Weekly	No	Never	Never	Never	Rarely	Some times	Often	Often	Often	Some times	Never	Never	Never
Female	64	Zealand	House in residential area	>15 years	1 dog	Purebred with pedigree	Purebred	Purebred	Male	Intact	10 years	8 weeks	6 - 10 kg		Private breeding		Yes	No	No	No	2-3 hours	Several times a day	Never	Never	Daily	More rarely	Monthly	Daily	More rarely	Monthly	Monthly	More rarely	More rarely		Daily	Several times a day	No	Never	Never	Never	Never	Never	Never	Often	Often	Often	Never	Never	Never
Female	25	Capitol	Apartmental complex	6-10 years	1 dog	Purebred with pedigree	Purebred	Purebred	Bitch	Intact	0-1 years	8 weeks	11 - 15 kg		Other		Yes	Yes	Yes	No	5-6 hours	Several times a day	Several times a day	More rarely	Daily	Several times a day	Daily	Weekly	More rarely	Weekly	More rarely	Monthly	Monthly		Several times a day	Several times a day	No	Never	Never	Rarely	Never	Some times	Never	Often	Often	Some times	Never	Never	Never
Female	66	Capitol	House in residential area	>15 years	1 dog	Former stray dog	Mixed	Mixed Type 1	Bitch	Sterilised	6 years	6 months - 1 year	6 - 10 kg	Adopted through Danish organisation		Greece	Yes	No	No	No	3-4 hours	Several times a day	Never	Several times a day	Daily	Never	Daily	Several times a day	More rarely	More rarely	Monthly	Monthly	More rarely		More rarely	Monthly	No	Never	Never	Never	Never	Some times	Often	Rarely	Often	Often	Never	Never	Never
Female	58	Mid-Jutland	Country side	>15 years	2 dogs	Purebred with pedigree	Purebred	Purebred	Bitch	Intact	6 years	8 weeks	16 - 20 kg		Private breeding		Yes	Yes	Yes	No	1-2 hours	Several times a day	Never	Daily	Daily	More rarely	Never	Several times a day	Monthly	Several times a day	Monthly	Monthly	Monthly		Weekly	Several times a day	No	Often	Never	Never	Never	Never	Rarely	Often	Often	Often	Always	Never	Never
Female	45	North Jutland	House in residential area	6-10 years	2 dogs	Purebred without pedigree	Purebred	Purebred	Male	Sterilised	10 years	8 weeks	21 - 30 kg		Private breeding		Yes	Yes	No, but did previously	No	2-3 hours	Several times a day	More rarely	Never	Several times a day	Daily	Daily	Several times a day	Monthly	Several times a day	More rarely	More rarely	More rarely		Monthly	Monthly	No	Never	Never	Never	Never	Rarely	Some times	Rarely	Often	Some times	Never	Never	Never
Female	41	North Jutland	House in residential area	11-15 years	1 dog	Mixed breed, raised in DK	Mixed	Mixed Type 2	Bitch	Intact	1 year	8 weeks	31 - 40 kg		Private breeding		Yes	Yes	No, but did previously	Yes, with effect	2-3 hours	Weekly	Never	Weekly	Several times a day	Several times a day	Daily	More rarely	Monthly	Monthly	Monthly	More rarely	More rarely		More rarely	Monthly	No	Never	Never	Never	Rarely	Some times	Often	Always	Always	Often	Never	Never	Never
Female	58	Zealand	House in residential area	>15 years	1 dog	Purebred with pedigree	Purebred	Purebred	Bitch	Sterilised	12 years	2-3 years	31 - 40 kg		Private breeding		Yes	Yes	No	Other	6-7 hours	Several times a day	Never	Never	Several times a day	Several times a day	Several times a day	Several times a day	More rarely	Several times a day	Monthly	Daily	More rarely		Monthly	Monthly	No	Never	Never	Never	Never	Often	Never	Often	Often	Often	Never	Never	Never
Female	21	South Denmark	Apartmental complex	6-10 years	1 dog	Purebred without pedigree	Mixed	Mixed Type 7	Male	Intact	0-1 years	8 weeks	16 - 20 kg		Private breeding		Shared	No	No	No	1-2 hours	Several times a day	Never	Daily	Several times a day	Never	Several times a day	More rarely	Monthly	Daily	Monthly	Monthly	More rarely		Several times a day	Several times a day	No	Never	Never	Rarely	Never	Never	Never	Some times	Often	Some times	Never	Never	Never
Female	47	Capitol	Apartmental complex	>15 years	2 dogs	Purebred without pedigree	Purebred	Purebred	Bitch	Intact	2 years		0 - 5 kg		Other		Shared	Yes	No, but did previously		3-4 hours	Several times a day	More rarely	Several times a day	Several times a day	Daily	Daily	Daily	More rarely	Weekly	Daily	Monthly	Weekly		Weekly	Weekly	No	Rarely	Rarely	Never	Never	Rarely	Some times	Some times	Always	Some times	Rarely	Rarely	Never
Female	57	Capitol	Apartmental complex	>15 years	1 dog	Purebred with pedigree	Purebred	Purebred	Male	Intact	9 years	1-2 years	31 - 40 kg		Bred by larger kennel		Shared	Yes, but not with me	No	No	1-2 hours	Several times a day	Never	More rarely	Several times a day	More rarely	More rarely	Daily	Daily	Daily	Daily	Weekly	Monthly		More rarely	Weekly	No	Never	Never	Never	Never	Never	Never	Rarely	Often	Some times	Never	Rarely	Never
Female	66	Zealand	House in residential area	3-5 years	1 dog	Purebred with pedigree	Purebred	Purebred	Bitch	Intact	3 years	8 weeks	6 - 10 kg		Private breeding		Yes	Yes	No	No	2-3 hours	Several times a day	Never	Several times a day	Several times a day	Weekly	Weekly	Monthly	Monthly	Monthly	Monthly	Monthly	Monthly		Weekly	Several times a day	No	Never	Never	Never	Never	Often	Rarely	Some times	Often	Often	Never	Never	Never
Female	61	Zealand	House in residential area	>15 years	4 dogs	Purebred with pedigree	Purebred	Purebred	Bitch	Intact	4 years	8 weeks	0 - 5 kg		Private breeding		Yes	Yes	Train alone	No	2-3 hours	Several times a day	Daily	Daily	Several times a day	Daily	Several times a day	Daily	More rarely	Daily	Monthly	Monthly	More rarely		Several times a day	Several times a day	No	Never	Never	Never	Never	Rarely	Some times	Some times	Often	Some times	Never	Never	Never
Female	15	Zealand	Country side	11-15 years	1 dog	Mixed breed, raised in DK	Mixed	Mixed Type 7	Bitch	Sterilised	5 years	8 weeks	21 - 30 kg		Private breeding		Shared	Yes	No, but did previously	No	2-3 hours	Several times a day	More rarely	Weekly	Several times a day	Monthly	More rarely	Daily	Monthly	Several times a day	Monthly	More rarely	More rarely		Weekly	Several times a day	No	Never	Never	Never	Never	Never	Some times	Often	Often	Some times	Never	Never	Never
Female	39	Mid-Jutland	Apartmental complex	>15 years	1 dog	Purebred with pedigree	Purebred	Purebred	Male	Sterilised	10 years	8 weeks	31 - 40 kg		Private breeding		Yes	Yes	No, but did previously	No	1-2 hours	Several times a day	Never	Never	Several times a day	Daily	Daily	Several times a day	Monthly	Monthly	Monthly	More rarely	More rarely		More rarely	Weekly	No	Never	Never	Never	Never	Some times	Rarely	Always	Always	Some times	Never	Never	Never
Female	64	North Jutland	Apartmental complex	>15 years	1 dog	Former stray dog	Do not know	Mixed Type 7	Bitch	Sterilised	6 years	2-3 years	6 - 10 kg	Adopted privately		Romania	Yes	No	No	No	3-4 hours	Several times a day	More rarely	Never	Several times a day	More rarely	Daily	Daily	Monthly	Daily	Daily	Monthly	Daily		Never	Weekly	No	Never	Never	Never	Never	Never	Never	Some times	Some times	Some times	Never	Never	Always
Female	48	Zealand	Country side	11-15 years	2 dogs	Former stray dog	Mixed	Mixed Type 6	Bitch	Sterilised	3 years	9 weeks - 6 months	6 - 10 kg	Adopted through Danish organisation		Greece	Shared	No	No	No	4-5 hours	Daily	Daily	Daily	Several times a day	Daily	Several times a day	Daily	More rarely	Weekly	Monthly	More rarely	More rarely	Weekly	More rarely	Weekly	Yes	Never	Never	Never	Never	Some times	Some times	Often	Often	Often	Never	Never	Rarely
Female	42	South Denmark	House in residential area	11-15 years	1 dog	Purebred with pedigree	Purebred	Purebred	Bitch	Intact	5 years	6 months - 1 year	31 - 40 kg		Bred by larger kennel		Yes	Yes	No, but did previously	No	2-3 hours	Daily	Never	Never	Several times a day	Daily	Weekly	Several times a day	More rarely	More rarely	Weekly	More rarely	More rarely		Daily	Weekly	No	Never	Never	Never	Never	Never	Rarely	Always	Always	Often	Never	Never	Never
Female	26	Capitol	Apartmental complex	>15 years	1 dog	Purebred without pedigree	Purebred	Purebred	Bitch	Sterilised	8 years	9 weeks - 6 months	0 - 5 kg		Private breeding		Yes	No	No	No	2-3 hours	Daily	Never	Never	Daily	More rarely	Daily	Daily	More rarely	Several times a day	Monthly	Weekly	Weekly		Several times a day	Several times a day	No	Never	Never	Never	Rarely	Never	Some times	Rarely	Often	Some times	Never	Never	Never
Female	24	Capitol	Apartmental complex	6-10 years	1 dog	Purebred with pedigree	Purebred	Purebred	Male	Intact	1 year	8 weeks	0 - 5 kg		Private breeding		Yes	Yes	Train alone	No	3-4 hours	Several times a day	Weekly	Never	Daily	Weekly	Daily	Daily	Monthly	Weekly	Monthly	More rarely	Monthly		Daily	Daily	No	Never	Never	Never	Rarely	Rarely	Never	Some times	Often	Rarely	Never	Never	Never
Female	33	South Denmark	House in residential area	3-5 years	1 dog	Purebred without pedigree	Purebred	Purebred	Male	Intact	0-1 years	8 weeks	0 - 5 kg		Private breeding		Yes	No	Train alone	No	1-2 hours	Several times a day	More rarely	Several times a day	Several times a day	Several times a day	Several times a day	More rarely	Monthly	Weekly	More rarely	More rarely	More rarely		Monthly	Monthly	No	Rarely	Rarely	Rarely	Often	Never	Never	Always	Always	Some times	Never	Never	Never
Female	63	South Denmark	Country side	>15 years	3 dogs	Former stray dog	Mixed	Mixed Type 1	Male	Sterilised	3 years	2-3 years	0 - 5 kg	Adopted through Danish organisation		Greece	Shared	No	No	No	1-2 hours	Weekly	Never	Never	Daily	Daily	More rarely	Weekly	Monthly	Monthly	Weekly	Weekly	More rarely		Monthly	Several times a day	No	Never	Never	Never	Never	Never	Often	Often	Often	Often	Never	Never	Never
Female	20	Zealand	Country side	11-15 years	3 dogs	Former stray dog	Do not know	Mixed Type 2	Bitch	Sterilised	4 years	2-3 years	31 - 40 kg	Adopted through Danish organisation		Bosnia-Herzegovina	Shared	No	Train alone	No	2-3 hours	Daily	More rarely	Weekly	Several times a day	Weekly	Daily	Daily	Weekly	Several times a day	Daily	More rarely	More rarely		Several times a day	Several times a day	No	Never	Never	Never	Rarely	Never	Some times	Some times	Often	Some times	Never	Never	Never
Female	37	Capitol	Apartmental complex	>15 years	4 dogs	Purebred with pedigree	Purebred	Purebred	Male	Intact	2 years		0 - 5 kg		Other		Yes	No	No	No	2-3 hours	Several times a day	Never	Never	Several times a day	Monthly	Weekly	Monthly	Monthly	Weekly	Monthly	More rarely	More rarely		Daily	Daily	No	Rarely	Never	Never	Rarely	Some times	Rarely	Often	Often	Often	Never	Never	Never
Female	24	Zealand	Apartmental complex	6-10 years	2 dogs	Former stray dog	Do not know	Mixed Type unclassified	Bitch	Sterilised	3 years	2-3 years	6 - 10 kg	Adopted through foreign organisation		Do not know	Shared	No	No	No	4-5 hours	Several times a day	Several times a day	Daily	Daily	Weekly	Daily	Weekly	More rarely	Weekly	Monthly	Several times a day	Several times a day		Several times a day	Daily	No	Some times	Rarely	Rarely	Never	Some times	Often	Often	Always	Often	Some times	Never	Never
Female	58	North Jutland	Country side	>15 years	3 dogs	Purebred with pedigree	Purebred	Purebred	Bitch	Intact	2 years	6 months - 1 year	11 - 15 kg		Other		Yes	Yes, but not with me	Yes	No	1-2 hours	More rarely	Never	Several times a day	Several times a day	Weekly	Daily	More rarely	Weekly	More rarely	Monthly	Monthly	More rarely		More rarely	Monthly	No	Never	Never	Never	Some times	Rarely	Always	Some times	Some times	Some times	Never	Never	Never
Female	64	South Denmark	House in residential area	>15 years	1 dog	Purebred with pedigree	Purebred	Purebred	Bitch	Intact	2 years	8 weeks	21 - 30 kg		Bred by larger kennel		Yes	Yes	Yes	No	3-4 hours	Several times a day	Never	Daily	Daily	Weekly	Daily	Daily	More rarely	Weekly	Monthly	Weekly	More rarely		Daily	Several times a day	No	Never	Never	Never	Never	Never	Rarely	Rarely	Often	Rarely	Never	Never	Never
Male	56	Capitol	Apartmental complex	11-15 years	1 dog	Purebred without pedigree	Purebred	Purebred	Male	Sterilised	7 years	8 weeks	0 - 5 kg		Private breeding		Shared	No	No	No	2-3 hours	Several times a day	Never	Never	Several times a day	Daily	Daily	Weekly	Monthly	Weekly	Monthly	Monthly	Monthly		Monthly	Monthly	No	Never	Never	Never	Never	Rarely	Often	Some times	Often	Some times	Never	Never	Never
Female	58	Zealand	House in residential area	11-15 years	1 dog	Former stray dog	Do not know	Mixed Type 1	Male	Sterilised	7 years	6 months - 1 year	6 - 10 kg	Adopted through Danish organisation		Greece	Shared	No	No	No	2-3 hours	Several times a day	Never	Weekly	Several times a day	Monthly	Weekly	Daily	Weekly	Monthly	Monthly	Monthly	Weekly		Daily	Monthly	No	Never	Never	Never	Never	Some times	Often	Often	Often	Rarely	Never	Never	Never
Female	38	Zealand	House in residential area	11-15 years	3 dogs	Purebred without pedigree	Purebred	Purebred	Bitch	Sterilised	6 years	8 weeks	11 - 15 kg		Private breeding		Yes	Yes	Yes	No	1-2 hours	Daily	Never	Weekly	Several times a day	Weekly	Weekly	Weekly	Monthly	Monthly	More rarely	More rarely	More rarely		Monthly	Weekly	Yes	Never	Never	Never	Rarely	Often	Some times	Some times	Always	Often	Never	Never	Never
Male	47	Mid-Jutland	House in residential area	>15 years	1 dog	Purebred with pedigree	Purebred	Purebred	Bitch	Intact	5 years	8 weeks	21 - 30 kg		Bred by larger kennel		Yes	Yes	Train alone	No	2-3 hours	Several times a day	Daily	Several times a day	Several times a day	Daily	Daily	Several times a day	More rarely	More rarely	Monthly	Monthly	Monthly		Several times a day	Several times a day	No	Never	Rarely	Never	Always	Rarely	Always	Often	Often	Some times	Never	Rarely	Never
Female	60	Mid-Jutland	House in residential area	>15 years	2 dogs	Purebred with pedigree	Purebred	Purebred	Male	Sterilised	9 years	8 weeks	6 - 10 kg		Private breeding		Shared	Yes	Yes	No	2-3 hours	Several times a day	Never	Never	Several times a day	Weekly	Several times a day	Monthly	More rarely	Monthly	Monthly	More rarely	More rarely		Daily	Several times a day	No	Always	Never	Never	Never	Rarely	Rarely	Often	Always	Some times	Never	Never	Never
Female	46	Capitol	House in residential area	>15 years	2 dogs	Purebred with pedigree	Purebred	Purebred	Male	Intact	3 years	8 weeks	31 - 40 kg		Other		Yes	Yes	Yes	Other	3-4 hours	Several times a day	Monthly	Weekly	Daily	Daily	Daily	Weekly	Monthly	Several times a day	Monthly	More rarely	Monthly		Several times a day	Several times a day	No	Always	Never	Never	Never	Rarely	Rarely	Some times	Some times	Some times	Never	Never	Never
Male	29	Mid-Jutland	Apartmental complex	0-2 years	1 dog	Purebred with pedigree	Purebred	Purebred	Male	Intact	1 year	8 weeks	11 - 15 kg		Private breeding		Shared	Yes	Yes	Other	3-4 hours	Several times a day	Daily	Never	Daily	Daily	Daily	Daily	More rarely	Monthly	Weekly	Several times a day	Monthly		Several times a day	Daily	No	Never	Never	Never	Some times	Some times	Some times	Often	Often	Rarely	Never	Never	Rarely
Female	31	Capitol	Apartmental complex	3-5 years	1 dog	Purebred with pedigree	Purebred	Purebred	Male	Intact	3 years	8 weeks	6 - 10 kg		Private breeding		Yes	Yes	No, but did previously	No	2-3 hours	Several times a day	Monthly	Never	Daily	Weekly	Daily	Weekly	Weekly	Several times a day	Weekly	Weekly	Monthly		Weekly	Several times a day	No	Never	Never	Never	Never	Rarely	Some times	Rarely	Always	Rarely	Never	Never	Never
Female	45	Mid-Jutland	Country side	>15 years	1 dog	Purebred without pedigree	Purebred	Purebred	Male	Sterilised	7 years	9 weeks - 6 months	6 - 10 kg		Private breeding		Yes	Yes	No, but did previously	Yes, with effect	2-3 hours	Several times a day	Never	Daily	Daily	Daily	Weekly	Monthly	Monthly	Several times a day	Weekly	More rarely	Monthly		Weekly	Several times a day	No	Never	Never	Never	Rarely	Often	Often	Rarely	Often	Often	Never	Never	Never
Female	58	Zealand	House in residential area	>15 years	1 dog	Purebred with pedigree	Purebred	Purebred	Male	Intact	4 years	8 weeks	31 - 40 kg		Bred by larger kennel		Yes	Yes	No, but did previously	No	4-5 hours	Several times a day	Never	Daily	Daily	Several times a day	Daily	Monthly	Monthly	Daily	Daily	More rarely	More rarely		Daily	Several times a day	No	Never	Never	Never	Rarely	Rarely	Often	Some times	Some times	Some times	Never	Never	Never
Female	58	South Denmark	Country side	>15 years	1 dog	Purebred with pedigree	Purebred	Purebred	Bitch	Intact	3 years	8 weeks	21 - 30 kg		Private breeding		Yes	Yes	Yes	No	3-4 hours	Daily	Never	Daily	Daily	Weekly	Daily	Several times a day	Monthly	More rarely	More rarely	More rarely	More rarely		Daily	Several times a day	No	Never	Never	Never	Never	Never	Rarely	Often	Some times	Some times	Never	Always	Never
Female	63	Capitol	House in residential area	11-15 years	1 dog	Mixed breed, raised in DK	Mixed	Mixed Type 9	Bitch	Intact	3 years	9 weeks - 6 months	21 - 30 kg		Private breeding		Yes	No	No	No	2-3 hours	Several times a day	Never	More rarely	More rarely	Never	Daily	Several times a day	Monthly	Several times a day	Weekly	More rarely	Monthly		Several times a day	Several times a day	No	Never	Never	Never	Never	Rarely	Rarely	Some times	Often	Rarely	Never	Never	Never
Female	30	Capitol	House in residential area	11-15 years	2 dogs	Purebred without pedigree	Purebred	Purebred	Bitch	Intact	1 year	9 weeks - 6 months	0 - 5 kg		Private breeding		Yes	No	No	No	2-3 hours	Several times a day	Several times a day	Several times a day	Several times a day	Weekly	Several times a day	Daily	Monthly	Daily	More rarely	Monthly	More rarely		Weekly	Several times a day	No	Never	Never	Never	Never	Rarely	Some times	Some times	Often	Some times	Never	Never	Never
Female	26	North Jutland	Country side	0-2 years	2 dogs	Former stray dog	Do not know	Mixed Type unclassified	Bitch	Intact	0-1 years	9 weeks - 6 months	6 - 10 kg	Adopted privately		Bosnia-Herzegovina	Yes	Yes	No	No	6-7 hours	Several times a day	Never	Weekly	Daily	Daily	Daily	Several times a day	More rarely	Monthly	Monthly	More rarely	Weekly	Monthly	Weekly	Daily	No	Never	Never	Never	Never	Never	Some times	Often	Often	Some times	Never	Never	Always
Female	52	Capitol	House in residential area	>15 years	1 dog	Purebred with pedigree	Purebred	Purebred	Male	Intact	7 years	8 weeks	11 - 15 kg		Private breeding		Shared	Yes	No	No	4-5 hours	Daily	Never	Never	Several times a day	Weekly	Several times a day	Weekly	Monthly	Daily	Monthly	More rarely	Monthly		Several times a day	Several times a day	No	Always	Always	Never	Never	Some times	Some times	Some times	Often	Some times	Never	Never	Never
Female	24	Zealand	Country side	11-15 years	1 dog	Mixed breed, raised in DK	Mixed	Mixed Type 3	Male	Intact	9 years	1-2 years	21 - 30 kg		Private breeding		Yes	No	Train alone	No	5-6 hours	Daily	Daily	Daily	Daily	Daily	Daily	Weekly	Monthly	Monthly	More rarely	More rarely	Daily	Weekly	Monthly	Daily	Yes	Often	Never	Never	Never	Always	Rarely	Some times	Often	Often	Some times	Never	Never
Female	44	Zealand	Country side	>15 years	6 dogs	Purebred with pedigree	Purebred	Purebred	Bitch	Intact	4 years	8 weeks	21 - 30 kg		Private breeding		Yes	Yes	No, but did previously	No	1-2 hours	Daily	Weekly	Never	Never	Weekly	Weekly	Daily	Monthly	Monthly	Daily	More rarely	More rarely		Monthly	Several times a day	No	Never	Never	Never	Often	Never	Some times	Some times	Often	Some times	Never	Never	Never
Female	43	Zealand	Country side	>15 years	2 dogs	Purebred with pedigree	Purebred	Purebred	Male	Intact	6 years	8 weeks	51 - 60 kg		Private breeding		Yes	Yes	No, but did previously	No	1-2 hours	Daily	Never	Never	Monthly	Weekly	Daily	Monthly	More rarely	Several times a day	Daily	More rarely	More rarely		Weekly	Weekly	No	Never	Never	Never	Rarely	Never	Always	Some times	Often	Often	Never	Never	Never
Female	39	Capitol	Apartmental complex	>15 years	1 dog	Former stray dog	Mixed	Mixed Type 7	Bitch	Sterilised	4 years	3-4 years	0 - 5 kg	Adopted through Danish organisation		Portugal	Yes	No	No	No	3-4 hours	Several times a day	Never	Never	Several times a day	Weekly	Weekly	Daily		Weekly	Weekly	More rarely	More rarely	Weekly	Several times a day	Several times a day	No	Never	Never	Never	Rarely	Some times	Never	Often	Always	Often	Never	Never	Rarely
Male	50	Mid-Jutland	House in residential area	6-10 years	1 dog	Purebred without pedigree	Purebred	Purebred	Male	Sterilised	10 years	9 weeks - 6 months	6 - 10 kg		Private breeding		No	Yes	No	No	2-3 hours	Several times a day	Never	Daily	Daily	Never	Several times a day	Monthly	Never	Monthly	Monthly	More rarely	Never		More rarely	More rarely	No	Never	Never	Never	Never	Never	Often	Often	Often	Often	Never	Never	Never
Female		Capitol	Apartmental complex	6-10 years	1 dog	Purebred with pedigree	Purebred	Purebred	Bitch	Sterilised	4 years	8 weeks	6 - 10 kg		Private breeding		Shared	Yes	Yes	Yes, with effect	1-2 hours	Several times a day	Never	Never	Several times a day	Weekly	Daily	Weekly	Monthly	Monthly	More rarely	Monthly	Monthly	Weekly	Weekly	Weekly	No	Never	Never	Never	Never	Rarely	Often	Often	Often	Some times
Female	31	Mid-Jutland	Apartmental complex	11-15 years	3 dogs	Mixed breed, raised in DK	Purebred	Purebred	Male	Intact	3 years	9 weeks - 6 months	0 - 5 kg		Replacement from private home		Yes	Yes	Yes	No	2-3 hours	Several times a day	Never	Monthly	Several times a day	Daily	Several times a day	Weekly	Monthly	Monthly	Monthly	More rarely	Daily		Weekly	Several times a day	No	Never	Never	Never	Rarely	Some times	Some times	Often	Some times	Often	Never	Never	Never
Female	40	South Denmark	House in residential area	>15 years	1 dog	Purebred without pedigree	Purebred	Purebred	Male	Intact	2 years	8 weeks	16 - 20 kg		Private breeding		Yes	Yes	No, but did previously	No	3-4 hours	Several times a day	Never	More rarely	Daily	Daily	Daily	Monthly	Weekly	Daily	Weekly	Monthly	Daily		Several times a day	Several times a day	No	Never	Never	Never	Rarely	Rarely	Never	Often	Always	Some times	Never	Never	Never
Female	23	Capitol	Apartmental complex	6-10 years	1 dog	Former stray dog	Do not know	Mixed Type 2	Male	Intact	2 years	9 weeks - 6 months	11 - 15 kg	Adopted through Danish organisation		Portugal	Shared	No	No	No	3-4 hours	Several times a day	Weekly	Daily	Several times a day	Daily	Several times a day	Daily	Monthly	Monthly	Monthly	Weekly	Several times a day		Weekly	Monthly	No	Never	Never	Never	Never	Some times	Rarely	Often	Often	Some times	Never	Never	Some times
Female	26	Capitol	Country side	6-10 years	1 dog	Purebred with pedigree	Purebred	Purebred	Bitch	Intact	3 years		21 - 30 kg		Other		Shared	Yes	Yes		3-4 hours	Several times a day	Weekly	Never	Daily	Daily	Daily	Weekly	Monthly	Daily	Monthly	Weekly	More rarely		Daily	Several times a day	No	Never	Never	Never	Rarely	Some times	Rarely	Always	Always	Often	Never	Never	Never
Female	24	Mid-Jutland	House in residential area	>15 years	1 dog	Former stray dog	Mixed	Mixed Type 2	Bitch	Sterilised	5 years	6 months - 1 year	11 - 15 kg	Adopted through Danish organisation		Bosnia-Herzegovina	Yes	No	No, but did previously	No	1-2 hours	Several times a day	Monthly	More rarely	Several times a day	Monthly	More rarely	Daily	Monthly	Monthly	Monthly	More rarely	Daily		Monthly	Several times a day	No	Never	Never	Never	Never	Rarely	Never	Some times	Some times	Some times	Never	Never	Never
Female	44	Capitol	House in residential area	>15 years	2 dogs	Former stray dog	Do not know	Mixed Type 4	Bitch	Sterilised	3 years	9 weeks - 6 months	0 - 5 kg	Adopted through Danish organisation		Greece	Yes	Yes	No, but did previously	No	4-5 hours	Several times a day	Several times a day	Never	Several times a day	Weekly	Daily	Daily	More rarely	Weekly	Monthly	Monthly	Weekly	More rarely	Weekly	Daily	No	Never	Never	Never	Never	Never	Rarely	Often	Often	Some times	Never	Never	Never
Female	60	South Denmark	Country side	>15 years	3 dogs	Purebred with pedigree	Purebred	Purebred	Bitch	Intact	5 years	4-5 years	6 - 10 kg		Private breeding		Yes	No	No	No	1-2 hours	Daily	Never	Monthly	Daily	More rarely	More rarely	Weekly	Never	Monthly	Weekly	Monthly	More rarely		Monthly	Weekly	No	Some times	Often	Never	Rarely	Rarely	Rarely	Always	Often	Often	Some times	Often	Never
Female	44	Mid-Jutland	House in residential area	>15 years	1 dog	Purebred with pedigree	Purebred	Purebred	Male	Sterilised	10 years	6 months - 1 year	16 - 20 kg		Bred by larger kennel		Yes	Do not know	Yes	No	1-2 hours	Several times a day	Never	More rarely	Daily	Monthly	Daily	Several times a day	More rarely	Several times a day	Monthly	Weekly	Monthly		Several times a day	Several times a day	No	Never	Never	Never	Never	Never	Some times	Often	Often	Some times	Never	Never	Never
Female	41	South Denmark	Country side	>15 years	2 dogs	Purebred with pedigree	Purebred	Purebred	Bitch	Intact	8 years		6 - 10 kg		Private breeding		Yes	No	No	No	1-2 hours	Daily	Never	Several times a day	Several times a day	Daily	Several times a day	Weekly	More rarely	Monthly	Monthly	More rarely	More rarely		Weekly	Several times a day	No	Some times	Never	Never	Some times	Some times	Often	Some times	Always	Some times	Never	Never	Never
Female	48	Capitol	Country side	>15 years	2 dogs	Former stray dog	Mixed	Mixed Type 4	Bitch	Sterilised	4 years	9 weeks - 6 months	11 - 15 kg	Adopted through Danish organisation		Greece	Yes	No	No	No	2-3 hours	Daily	Never	Never	Daily	Never	Daily	Monthly	Monthly	Daily	Monthly	Monthly	Monthly	Monthly	Daily	Several times a day	No	Never	Never	Never	Never	Some times	Some times	Always	Always	Often	Never	Never	Never
Female	20	South Denmark	Apartmental complex	11-15 years	1 dog	Former stray dog	Mixed	Mixed Type 8	Male	Sterilised	2 years	2-3 years	11 - 15 kg	Adopted through Danish organisation		Romania	Yes	No	No	No	4-5 hours	Several times a day	Daily	Weekly	Several times a day	Weekly	Several times a day	More rarely	Weekly	Weekly	Monthly	Monthly	Weekly		More rarely	Weekly	No	Always	Always	Never	Never	Rarely	Some times	Some times	Often	Some times	Always	Always	Never
Female	44	South Denmark	Country side	>15 years	5 dogs	Former stray dog	Mixed	Mixed Type 2	Bitch	Intact	0-1 years	6 months - 1 year	16 - 20 kg	Other		Bosnia-Herzegovina	Yes	No	No	No	>8 hours	Several times a day	Daily	Never	Daily	Several times a day	Several times a day	Weekly	Monthly	Weekly	Monthly	More rarely	More rarely		Monthly	Monthly	No	Never	Never	Rarely	Some times	Some times	Some times	Always	Always	Some times	Never	Never	Rarely
Female	39	Capitol	Country side	>15 years	1 dog	Purebred without pedigree	Purebred	Purebred	Bitch	Sterilised	5 years	8 weeks	6 - 10 kg		Private breeding		Yes	Yes	Yes	No	1-2 hours	Several times a day	More rarely	Daily	Daily	Weekly	Weekly	Weekly	Monthly	Weekly	More rarely	Weekly	More rarely		Several times a day	Several times a day	No	Never	Never	Never	Rarely	Some times	Often	Always	Always	Often	Never	Never	Never
Male	22	Mid-Jutland	House in residential area	0-2 years	1 dog	Former stray dog	Do not know	Mixed Type 2	Male	Sterilised	3 years	2-3 years	21 - 30 kg	Adopted through foreign organisation		Bulgaria	Yes	No	Train alone	No	2-3 hours	Daily	Never	Never	Weekly	Weekly	Weekly	Weekly	Weekly	Weekly	Daily	Monthly	Several times a day	Weekly		Several times a day	No	Never	Never	Rarely	Never	Rarely	Rarely	Often	Often	Often	Never	Never	Rarely
Female	70	Capitol	Apartmental complex	>15 years	1 dog	Former stray dog	Do not know	Mixed Type unclassified	Bitch	Sterilised	7 years	9 weeks - 6 months	21 - 30 kg	Adopted through foreign organisation		Romania	Shared	Yes	No, but did previously	No	5-6 hours	Several times a day	Daily	More rarely	Several times a day	Never	Several times a day	Weekly	Never	Several times a day	Monthly	More rarely	More rarely		Never	Several times a day	No	Never	Never	Never	Never	Never	Rarely	Some times	Often	Some times	Never	Never	Never
Female	57	Capitol	House in residential area	>15 years	3 dogs	Former stray dog	Do not know	Mixed Type 7	Bitch	Sterilised	3 years	6 months - 1 year	6 - 10 kg	Found on street		Bosnia-Herzegovina	Yes	No	No	No	6-7 hours	Several times a day	Never	Several times a day	Several times a day	Never	Daily	Weekly	More rarely	Weekly	Monthly	More rarely	More rarely		Weekly	Several times a day	No	Never	Never	Never	Never	Rarely	Some times	Often	Always	Always	Never	Never	Never
Female	59	Zealand	House in residential area	>15 years	4 dogs	Former stray dog	Mixed	Mixed Type 5	Male	Sterilised	3 years	1-2 years	21 - 30 kg	Found on street		Romania	Yes	No	No	No	3-4 hours	Daily	Never	Never	Daily	Never	Daily	Daily	Monthly	Weekly	Monthly	More rarely	Daily		Several times a day	Several times a day	No	Never	Never	Never	Never	Rarely	Rarely	Some times	Some times	Some times	Never	Never	Never
Male	43	South Denmark	House in residential area	>15 years	1 dog	Purebred without pedigree	Purebred	Purebred	Bitch	Intact	6 years	9 weeks - 6 months	31 - 40 kg		Replacement from private home		Shared	No	No	No	1-2 hours	Several times a day	More rarely	More rarely	Weekly	More rarely	Weekly	Daily	Never	Monthly	Monthly	Monthly	Monthly		Daily	Monthly	No	Never	Never	Never	Rarely	Rarely	Rarely	Some times	Often	Often	Never	Never	Never
Female	52	South Denmark	House in residential area	>15 years	1 dog	Purebred without pedigree	Purebred	Purebred	Bitch	Intact	4 years	8 weeks	6 - 10 kg		Private breeding		Shared	No	No	No	2-3 hours	Several times a day	More rarely	Monthly	Daily	Weekly	Weekly	Weekly	Monthly	Weekly	Monthly	Monthly	More rarely		More rarely	Daily	No	Never	Rarely	Never	Never	Never	Some times	Often	Often	Rarely	Never	Never	Never
Female	39	South Denmark	Apartmental complex	>15 years	1 dog	Purebred with pedigree	Purebred	Purebred	Bitch	Intact	10 years	4-5 years	0 - 5 kg		Imported from breeder		Yes	Do not know	Train alone	Do not know	1-2 hours	Several times a day	Never	Never	Several times a day	Daily	Daily	Daily	Monthly	Daily	Weekly	Monthly	Monthly		Several times a day	Several times a day	No	Rarely	Never	Never	Rarely	Some times	Rarely	Often	Often	Some times	Rarely	Rarely	Never
Female	64	Zealand	Country side	>15 years	1 dog	Mixed breed, raised in DK	Mixed	Mixed Type 7	Bitch	Intact	5 years	8 weeks	0 - 5 kg		Private breeding		Yes	No	No	No	2-3 hours	Several times a day	Never	Daily	Daily	Weekly	Several times a day	Daily	Monthly	Weekly	Monthly	Weekly	Weekly		Several times a day	Several times a day	No	Never	Rarely	Never	Rarely	Rarely	Always	Some times	Often	Rarely	Never	Never	Never
Female	24	North Jutland	Country side	3-5 years	1 dog	Purebred without pedigree	Purebred	Purebred	Bitch	Intact	3 years	8 weeks	6 - 10 kg		Replacement from private home		Yes	No	Train alone	No	1-2 hours	Daily	Weekly	Weekly	Several times a day	Monthly	Several times a day	Daily	Monthly	Weekly	Daily	Monthly	Weekly		Never	More rarely	No	Always	Never	Never	Rarely	Some times	Often	Always	Always	Often	Always	Always	Never
Female	20	Mid-Jutland	House in residential area	>15 years	1 dog	Mixed breed, raised in DK	Mixed	Mixed Type unclassified	Bitch	Intact	4 years	9 weeks - 6 months	11 - 15 kg		Private breeding		Yes	No	Train alone	No	2-3 hours	Daily	Daily	Monthly	Daily	Daily	Daily	Monthly	Monthly	More rarely	Monthly	More rarely	More rarely		Weekly	Weekly	No	Never	Never	Never	Never	Never	Rarely	Always	Often	Always	Never	Never	Rarely
Male	46	Mid-Jutland	House in residential area	11-15 years	1 dog	Former stray dog	Mixed	Mixed Type 8	Male	Sterilised	2 years	6 months - 1 year	31 - 40 kg	Adopted through Danish organisation		Greece	Shared	Do not know	No, but did previously	Do not know	1-2 hours	Several times a day	Weekly	Daily	Several times a day	Daily	Daily	Monthly	Monthly	Weekly	Monthly	More rarely	Weekly		Monthly	Several times a day	No	Never	Never	Rarely	Some times	Some times	Rarely	Often	Often	Some times	Never	Never	Some times
Female	34	North Jutland	House in residential area	11-15 years	1 dog	Purebred without pedigree	Purebred	Purebred	Male	Intact	13 years	8 weeks	21 - 30 kg		Replacement from private home		Yes	Yes, but not with me	No, but did previously	No	2-3 hours	Several times a day	More rarely	Several times a day	Several times a day	More rarely	Several times a day	Monthly	Weekly	Daily	More rarely	Weekly	Monthly		Never	Several times a day	Do not know	Never	Never	Rarely	Rarely	Never	Always	Some times	Some times	Some times	Rarely	Rarely	Rarely
Female	56	South Denmark	Country side	>15 years	1 dog	Former stray dog	Do not know	Mixed Type 3	Bitch	Intact	2 years	6 months - 1 year	16 - 20 kg	Other		Bosnia-Herzegovina	Yes	No	No	No	5-6 hours	Several times a day	Daily	More rarely	Daily	Daily	Daily	Daily	More rarely	Daily	Monthly	More rarely	Daily		Several times a day	Several times a day	No	Never	Never	Never	Never	Never	Never	Rarely	Often	Rarely	Never	Never	Rarely
Female	75	Zealand	House in residential area	>15 years	1 dog	Purebred with pedigree	Purebred	Purebred	Male	Intact	10 years	8 weeks	11 - 15 kg		Private breeding		Yes	Yes	No, but did previously	No	2-3 hours	Daily	Daily	More rarely	Daily	More rarely	Several times a day	Several times a day	More rarely	Daily	Daily	More rarely	Monthly		Monthly	Weekly	No	Never	Often	Never	Never	Often	Rarely	Often	Always	Often	Often	Some times	Never
Female	65	Capitol	House in residential area	11-15 years	1 dog	Purebred with pedigree	Purebred	Purebred	Bitch	Intact	4 years	9 weeks - 6 months	21 - 30 kg		Imported from breeder		Yes	Yes	Train alone	No	2-3 hours	Daily	Daily	Daily	Daily	Daily	Daily	Monthly	Monthly	Several times a day	Monthly	More rarely	More rarely		Weekly	Weekly	No	Never	Never	Never	Never	Some times	Some times	Some times	Some times	Some times	Never	Never	Never
Female	56	North Jutland	House in residential area	>15 years	1 dog	Purebred with pedigree	Purebred	Purebred	Male	Sterilised	12 years	8 weeks	41 - 50 kg		Private breeding		Yes	Yes	No, but did previously	Yes, with effect	1-2 hours	Several times a day	More rarely	Never	Several times a day	Daily	Several times a day	Monthly	Monthly	Several times a day	Monthly	Monthly	More rarely		Several times a day	Several times a day	No	Never	Never	Never	Rarely	Rarely	Never	Rarely	Some times	Some times	Never	Never	Never
Female	52	North Jutland	Country side	>15 years	2 dogs	Mixed breed, raised in DK	Mixed	Mixed Type 9	Male	Sterilised	11 years	9 weeks - 6 months	31 - 40 kg		Danish shelter		Shared	Yes	No, but did previously	No	0.5 hours	Monthly	Never	Never	Weekly	Monthly	Weekly	Monthly	More rarely	Several times a day	Daily	Monthly	More rarely		Daily	Several times a day	No	Never	Never	Never	Never	Some times	Often	Often	Often	Some times	Never	Never	Never
Female	27	Mid-Jutland	House in residential area	11-15 years	1 dog	Purebred without pedigree	Purebred	Purebred	Bitch	Sterilised	6 years	8 weeks	41 - 50 kg		Private breeding		Yes	Yes	No	No	1-2 hours	Daily	Never	More rarely	Daily	Monthly	Monthly	Daily	More rarely	Several times a day	Weekly	More rarely	Weekly		Weekly	Several times a day	No	Never	Never	Never	Never	Rarely	Some times	Often	Often	Some times	Never	Never	Never
Female	36	South Denmark	Country side	11-15 years	4 dogs	Purebred with pedigree	Purebred	Purebred	Bitch	Intact	3 years	8 weeks	21 - 30 kg		Private breeding		Shared	Yes	No, but did previously	No	0.5 hours	Weekly	More rarely	Never	Daily	Weekly	Weekly	Weekly	Never	Weekly	Weekly	Weekly	Monthly		Daily	Daily	No	Never	Never	Never	Never	Never	Some times	Some times	Often	Rarely	Never	Never	Rarely
Female		Zealand	House in residential area	6-10 years	2 dogs	Former stray dog	Do not know	Mixed Type 5	Bitch	Sterilised	3 years	2-3 years	16 - 20 kg	Adopted through Danish organisation		Bulgaria	Yes	No	No	Yes, with effect	1-2 hours	Daily	More rarely	Never	Daily	Several times a day	Several times a day	Monthly	Weekly	Weekly	Daily	Weekly	More rarely		Weekly	Several times a day	No	Never	Never	Never	Rarely	Never	Some times	Rarely	Often	Some times	Never	Never	Never
Female	65	Mid-Jutland	House in residential area	>15 years	3 dogs	Purebred with pedigree	Purebred	Purebred	Bitch	Intact	4 years	8 weeks	6 - 10 kg		Other		Yes	No	No, but did previously	No	>8 hours	Daily	Never	Never	Daily	Daily	Weekly	Several times a day	More rarely	More rarely	Monthly	More rarely	More rarely		Several times a day	Several times a day	No	Never	Never	Never	Never	Never	Rarely	Some times	Some times	Some times	Never	Never	Never
Male	67	North Jutland	House in residential area	>15 years	1 dog	Purebred with pedigree	Purebred	Purebred	Bitch	Intact	3 years	1-2 years	21 - 30 kg		Replacement from private home		Shared	Yes, but not with me	Yes	No	1-2 hours	Several times a day	Never	Weekly	Several times a day	Daily	Weekly	Monthly	More rarely	More rarely	Monthly	More rarely	More rarely		Monthly	Monthly	No	Never	Never	Never	Never	Some times	Never	Always	Always	Often	Never	Never	Never
Female	33	Capitol	Apartmental complex	>15 years	1 dog	Mixed breed, raised in DK	Mixed	Mixed Type 2	Bitch	Sterilised	6 years	8 weeks	21 - 30 kg		Private breeding		Shared	Yes	Yes, but not with me	No	1-2 hours	Several times a day	Never	Weekly	Daily	Weekly	Daily	Monthly	More rarely	Weekly	Monthly	Monthly	More rarely		Daily	Several times a day	No	Never	Never	Never	Never	Some times	Often	Some times	Always	Often	Never	Never	Never
Female		Capitol	Apartmental complex	6-10 years	1 dog	Purebred with pedigree	Purebred	Purebred	Male	Intact	1 year	8 weeks	6 - 10 kg		Bred by larger kennel		Yes	No	No	No	>8 hours	Several times a day	Never	Several times a day	Several times a day	Never	Several times a day	Monthly	More rarely	More rarely	Monthly	Weekly	Weekly		More rarely	More rarely	No	Always	Always	Never	Never	Often	Rarely	Often	Often	Often	Never	Never	Never
Female	25	South Denmark	House in residential area	3-5 years	1 dog	Purebred without pedigree	Purebred	Purebred	Male	Sterilised	4 years	8 weeks	0 - 5 kg		Private breeding		Yes	No	No, but did previously	Yes, with effect	1-2 hours	Several times a day	Weekly	Several times a day	Several times a day	More rarely	Several times a day	Daily	More rarely	Monthly	More rarely	Weekly	Weekly		Daily	Several times a day	No	Never	Never	Never	Never	Rarely	Often	Often	Always	Some times	Do not know	Do not know	Do not know
Female	26	Capitol	Apartmental complex	6-10 years	1 dog	Purebred without pedigree	Purebred	Purebred	Bitch	Sterilised	7 years	8 weeks	21 - 30 kg		Private breeding		Yes	Yes	No	No	1-2 hours	Several times a day	Never	Never	Daily	Never	Weekly	Weekly	Monthly	Daily	Monthly	Monthly	Monthly		Daily	Several times a day	No	Never	Never	Never	Never	Rarely	Some times	Often	Often	Often	Never	Never	Never
Female	21	Zealand	Apartmental complex	6-10 years	1 dog	Purebred with pedigree	Purebred	Purebred	Male	Intact	0-1 years	8 weeks	16 - 20 kg		Private breeding		Shared	No	No	No	1-2 hours	Several times a day	Weekly	Weekly	Several times a day	Weekly	Weekly	Monthly	More rarely	Monthly	Monthly	Monthly	Weekly		Daily	Several times a day	No	Never	Never	Never	Never	Often	Rarely	Often	Often	Often	Never	Never	Never
Female	37	Mid-Jutland	Country side	6-10 years	2 dogs	Purebred without pedigree	Purebred	Purebred	Bitch	Sterilised	6 years	9 weeks - 6 months	16 - 20 kg		Other		Yes	No	Yes	No	1-2 hours	Daily	Weekly	More rarely	Daily	Weekly	Weekly	More rarely	More rarely	Monthly	Monthly	More rarely	More rarely		Weekly	Several times a day	No	Never	Never	Never	Rarely	Never	Some times	Rarely	Some times	Some times	Rarely	Rarely	Rarely
Female	49	South Denmark	House in residential area	0-2 years	1 dog	Mixed breed, raised in DK	Mixed	Mixed Type 1	Bitch	Sterilised	1 year	8 weeks	6 - 10 kg		Private breeding		Yes	Yes	Yes	No	3-4 hours	Several times a day	Weekly	Daily	Daily	Weekly	Daily	Weekly	Daily	Monthly	Monthly	More rarely	More rarely		Several times a day	Several times a day	No	Never	Never	Never	Rarely	Some times	Some times	Often	Often	Some times	Never	Never	Never
Female	37	Capitol	Apartmental complex	0-2 years	1 dog	Purebred with pedigree	Purebred	Purebred	Bitch	Intact	2 years	8 weeks	21 - 30 kg		Private breeding		Yes	Yes	No, but did previously	Yes, with effect	1-2 hours	Several times a day	Monthly	Weekly	Daily	Daily	Weekly	Monthly	Monthly	Several times a day	Monthly	Weekly	Monthly		Weekly	Monthly	No	Never	Never	Rarely	Rarely	Often	Some times	Often	Some times	Often	Never	Never	Never
Female	58	South Denmark	Country side	>15 years	1 dog	Purebred without pedigree	Purebred	Purebred	Male	Intact	3 years	8 weeks	6 - 10 kg		Private breeding		Yes	Yes	No, but did previously	No	2-3 hours	Several times a day	More rarely	Never	Daily	Daily	Daily	Daily	More rarely	Weekly	Monthly	More rarely	More rarely		Daily	Several times a day	No	Never	Never	Never	Never	Some times	Some times	Often	Often	Some times	Never	Never	Never
Female	50	Capitol	House in residential area	>15 years	1 dog	Purebred with pedigree	Purebred	Purebred	Male	Intact	1 year	8 weeks	71 - 80 kg		Private breeding		Yes	Yes	Yes	No	2-3 hours	Daily	Weekly	Weekly	Daily	Weekly	Daily	Weekly	Monthly	Daily	More rarely	Monthly	Monthly		Weekly	Daily	No	Always	Always	Rarely	Never	Rarely	Rarely	Some times	Often	Some times	Never	Never	Rarely
Female	48	Zealand	Country side	>15 years	1 dog	Purebred with pedigree	Purebred	Purebred	Male	Intact	11 years	8 weeks	31 - 40 kg		Bred by larger kennel		Shared	No	No	No	0 hours	Monthly	Never	Monthly	Monthly	Monthly	Monthly	Weekly	Monthly	Several times a day	Weekly	Monthly	Monthly		Daily	Weekly	No	Never	Never	Never	Never	Some times	Some times	Some times	Often	Some times	Never	Never	Never
Female	61	Mid-Jutland	Country side	11-15 years	1 dog	Purebred without pedigree	Purebred	Purebred	Bitch	Sterilised	4 years	8 weeks	31 - 40 kg		Private breeding		Yes	Yes	No	No	3-4 hours	Several times a day	More rarely	Daily	Several times a day	Daily	Several times a day	Weekly	Monthly	Monthly	More rarely	More rarely	More rarely		Several times a day	Several times a day	No	Never	Never	Never	Never	Rarely	Some times	Often	Always	Often	Never	Never	Never
Female	31	Zealand	Country side	>15 years	1 dog	Mixed breed, raised in DK	Mixed	Mixed Type 3	Bitch	Sterilised	8 years	6-7 years	21 - 30 kg		Other		Yes	Do not know	No	No	0.5 hours	Weekly	Never	More rarely	Daily	Weekly	Monthly	Weekly	Monthly	Weekly	Monthly	Monthly	More rarely		More rarely	Daily	Yes	Never	Never	Never	Never	Never	Rarely	Often	Often	Often	Never	Never	Never
Female		Capitol	Apartmental complex	>15 years	2 dogs	Former stray dog	Mixed	Mixed Type 2	Bitch	Sterilised	4 years	1-2 years	16 - 20 kg	Adopted through Danish organisation		Greece	Shared	No	No	No	2-3 hours	Several times a day	Weekly	Never	Several times a day	Never	Daily	Weekly	Monthly	Several times a day	Weekly	More rarely	More rarely		More rarely	Several times a day	No	Never	Never	Never	Never	Rarely	Never	Some times	Some times	Some times	Never	Never	Never
Female	44	South Denmark	House in residential area	>15 years	1 dog	Purebred without pedigree	Purebred	Purebred	Male	Intact	9 years	8 weeks	41 - 50 kg		Private breeding		Yes	No	No	No	2-3 hours	Daily	Weekly	More rarely	Daily	Weekly	Daily	Daily	More rarely	Weekly	Monthly	Monthly	Monthly		Weekly	Several times a day	No	Never	Never	Never	Never	Some times	Often	Often	Often	Often	Never	Never	Never
Female	35	South Denmark	House in residential area	>15 years	4 dogs	Purebred with pedigree	Purebred	Purebred	Bitch	Intact	3 years		31 - 40 kg		Other		Shared	Yes	No, but did previously	No	1-2 hours	Weekly	Weekly	Never	Daily	Daily	Daily	Monthly	Daily	Weekly	Monthly	Monthly	Monthly		Weekly	Several times a day	No	Never	Never	Never	Never	Rarely	Some times	Some times	Often	Rarely	Never	Never	Never
Female	33	Capitol	Apartmental complex	>15 years	1 dog	Mixed breed, raised in DK	Mixed	Mixed Type 7	Bitch	Intact	8 years	4-5 years	6 - 10 kg		Replacement from private home		Shared	No	No	No	2-3 hours	Several times a day	Weekly	Never	Weekly	Monthly	Weekly	Daily	Monthly	Weekly	Daily	Monthly	Never	Monthly	Weekly	Daily	No	Rarely	Never	Never	Never	Some times	Rarely	Often	Often	Some times	Never	Never	Never
Female	70	Capitol	House in residential area	11-15 years	1 dog	Purebred with pedigree	Purebred	Purebred	Male	Intact	0-1 years	9 weeks - 6 months	6 - 10 kg		Private breeding		Yes	Yes	No	No	3-4 hours	Several times a day	Never	Daily	Daily	More rarely	More rarely	Daily	More rarely	Monthly	Monthly	More rarely	Daily	Monthly	Daily	Daily	No	Rarely	Rarely	Often	Some times	Some times	Some times	Often	Often	Rarely	Never	Never	Never
Female	41	South Denmark	House in residential area	>15 years	1 dog	Mixed breed, raised in DK	Mixed	Mixed Type unclassified	Male	Intact	10 years	8 weeks	41 - 50 kg		Private breeding		Yes	No	No	No	2-3 hours	Several times a day	Never	Weekly	Daily	Never	Daily	Several times a day	Monthly	Several times a day	Daily	More rarely	Weekly		Daily	Several times a day	No	Never	Never	Never	Never	Never	Never	Some times	Often	Often	Never	Never	Never
Female	50	South Denmark	House in residential area	>15 years	1 dog	Purebred with pedigree	Purebred	Purebred	Bitch	Intact	4 years	8 weeks	6 - 10 kg		Private breeding		Yes	Yes	Yes	No	2-3 hours	Daily	Never	Daily	Several times a day	Daily	Weekly	Monthly	Monthly	Monthly	More rarely	More rarely	More rarely		Weekly	Several times a day	No	Never	Never	Never	Never	Never	Some times	Often	Often	Some times	Never	Never	Never
Female	59	Capitol	Apartmental complex	>15 years	1 dog	Former stray dog	Mixed	Mixed Type 4	Bitch	Sterilised	13 years	1-2 years	6 - 10 kg	Adopted through Danish organisation		Spain	Yes	No	No	Yes, with effect	1-2 hours	Several times a day	Weekly	Never	More rarely	More rarely	Daily	Daily	Monthly	Daily	Daily	Weekly	Weekly		Several times a day	Several times a day	No	Never	Never	Never	Often	Rarely	Rarely	Rarely	Often	Some times	Never	Never	Never
Other	24	South Denmark	Do not wish to respond	6-10 years	1 dog	Purebred without pedigree	Purebred	Purebred	Male	Intact	7 years	9 weeks - 6 months	6 - 10 kg		Private breeding		Yes	No	No	No	2-3 hours	Several times a day	Weekly	Weekly	Weekly	Weekly	Daily	Daily	Monthly	Monthly	Monthly	Weekly	More rarely		Monthly	Monthly	No	Never	Never	Never	Some times	Some times	Some times	Often	Often	Often	Never	Never	Never
Female	66	Zealand	House in residential area	>15 years	2 dogs	Purebred without pedigree	Purebred	Purebred	Male	Intact	3 years	8 weeks	6 - 10 kg		Private breeding		Yes	No	No	No	4-5 hours	Daily	Never	More rarely	Several times a day	More rarely	More rarely	Daily	Monthly	Weekly	Monthly	Monthly	Weekly		Weekly	Daily	No	Never	Never	Never	Never	Rarely	Rarely	Some times	Often	Some times	Never	Never	Never
Female	43	Zealand	Country side	>15 years	2 dogs	Purebred with pedigree	Purebred	Purebred	Male	Sterilised	3 years	8 weeks	11 - 15 kg		Private breeding		Yes	Yes	Yes	No	1-2 hours	Daily	Never	Never	Daily	Daily	Several times a day	Weekly	More rarely	Monthly	Monthly	More rarely	More rarely		More rarely	Several times a day	No	Never	Never	Never	Never	Often	Often	Often	Often	Some times	Never	Never	Never
Female	41	South Denmark	House in residential area	>15 years	1 dog	Purebred with pedigree	Purebred	Purebred	Male	Intact	6 years	3-4 years	31 - 40 kg		Bred by larger kennel		Shared	Yes	Yes, but not with me	No	1-2 hours	Daily	Monthly	Weekly	Weekly	Weekly	Weekly	Weekly	More rarely	Several times a day	Monthly	More rarely	More rarely		Never	More rarely	No	Never	Never	Never	Never	Some times	Rarely	Some times	Often	Often	Never	Never	Never
Female	57	North Jutland	Country side	>15 years	3 dogs	Purebred with pedigree	Purebred	Purebred	Bitch	Intact	5 years		11 - 15 kg		Other		Yes	Yes	Yes	No	1-2 hours	Daily	Never	More rarely	Daily	Weekly	Weekly	Weekly	Monthly	Monthly	Weekly	More rarely	More rarely		Weekly	Weekly	No	Never	Never	Never	Never	Rarely	Often	Some times	Some times	Some times	Never	Never	Never
Female	27	South Denmark	House in residential area	3-5 years	1 dog	Purebred with pedigree	Purebred	Purebred	Male	Intact	4 years	8 weeks	16 - 20 kg		Private breeding		Shared	Yes	Yes	No	1-2 hours	Daily	Never	Daily	Several times a day	Weekly	Weekly	Monthly	Monthly	Monthly	Monthly	Monthly	Daily		Weekly	Daily	No	Never	Never	Do not know	Rarely	Rarely	Often	Often	Always	Some times	Never	Never	Never
Male	33	Capitol	Apartmental complex	>15 years	1 dog	Purebred without pedigree	Purebred	Purebred	Male	Intact	8 years	9 weeks - 6 months	6 - 10 kg		Private breeding		Yes	No	No	No	1-2 hours	Several times a day	More rarely	Never	Daily	More rarely	More rarely	Weekly	Several times a day	Weekly	Weekly	Several times a day	More rarely		More rarely	Several times a day	No	Never	Never	Never	Never	Never	Rarely	Often	Always	Rarely	Never	Never	Never
Female	63	Zealand	House in residential area	>15 years	1 dog	Purebred without pedigree	Purebred	Purebred	Male	Intact	11 years	8 weeks	16 - 20 kg		Private breeding		Yes	Yes	No, but did previously	No	2-3 hours	Several times a day	Weekly	Weekly	Daily	Daily	Several times a day	Several times a day	More rarely	Several times a day	Monthly	More rarely	Several times a day		Several times a day	Several times a day	No	Never	Never	Never	Never	Rarely	Rarely	Often	Always	Rarely	Never	Never	Never
Female	52	South Denmark	Country side	>15 years	1 dog	Purebred with pedigree	Purebred	Purebred	Male	Intact	9 years	8 weeks	51 - 60 kg		Private breeding		Shared	Yes	No, but did previously	No	1-2 hours	Monthly	Never	Never	Weekly	Monthly	Monthly	Daily	Monthly	Several times a day	Weekly	More rarely	More rarely		Daily	Daily	No	Never	Never	Never	Rarely	Rarely	Often	Some times	Often	Some times	Never	Never	Never
Female	62	Zealand	Country side	>15 years	2 dogs	Mixed breed, raised in DK	Mixed	Mixed Type 2	Bitch	Intact	5 years		21 - 30 kg		Other		Shared	No	No	No	7-8 hours	Several times a day	Several times a day	Daily	Daily	Weekly	Daily	Monthly	More rarely	Daily	Monthly	Monthly	More rarely		Weekly	Weekly	No	Never	Never	Never	Never	Rarely	Some times	Some times	Often	Often	Never	Never	Never
Female	19	South Denmark	Country side	11-15 years	2 dogs	Mixed breed, raised in DK	Mixed	Mixed Type 3	Bitch	Intact	2 years	1-2 years	21 - 30 kg		Replacement from private home		Yes	No	No	No	1-2 hours	Daily	Monthly	Daily	Daily	Weekly	Monthly	Weekly	Monthly	Weekly	Weekly	Daily	Daily		Several times a day	Daily	No	Never	Never	Some times	Some times	Never	Often	Rarely	Always	Rarely	Never	Never	Rarely
Female	25	Mid-Jutland	Country side	6-10 years	5 dogs	Mixed breed, raised in DK	Purebred	Purebred	Male	Intact	1 year	8 weeks	11 - 15 kg		Private breeding		Yes	Yes, but not with me	Yes	No	1-2 hours	Daily	Weekly	Monthly	Weekly	Weekly	Daily	Weekly	Monthly	Monthly	More rarely	More rarely	More rarely		Monthly	Daily	No	Never	Never	Rarely	Rarely	Never	Never	Often	Often	Often	Never	Never	Rarely
Female	38	Mid-Jutland	House in residential area	11-15 years	1 dog	Mixed breed, raised in DK	Mixed	Mixed Type 7	Bitch	Intact	13 years	2-3 years	11 - 15 kg		Other		Yes	Do not know	No	No	1-2 hours	Several times a day	Monthly	Daily	Several times a day	Never	Several times a day	Weekly	Daily	More rarely	Several times a day	Monthly	More rarely		More rarely	Several times a day	No	Never	Never	Never	Never	Rarely	Some times	Always	Always	Always	Never	Never	Never
Female	51	North Jutland	House in residential area	11-15 years	1 dog	Purebred without pedigree	Purebred	Purebred	Bitch	Intact	0-1 years	8 weeks	16 - 20 kg		Private breeding		Yes	Yes	Yes	No	2-3 hours	Daily	Weekly	Weekly	Several times a day	Daily	Several times a day	Monthly	More rarely	Monthly	Monthly	More rarely	Monthly		More rarely	More rarely	No	Never	Never	Never	Rarely	Often	Often	Always	Often	Some times	Never	Never	Never
Female	48	South Denmark	Country side	>15 years	1 dog	Purebred with pedigree	Purebred	Purebred	Male	Intact	2 years	8 weeks	31 - 40 kg		Bred by larger kennel		Shared	Yes	No, but did previously	Other	1-2 hours	Daily	Never	Monthly	Daily	Weekly	Daily	Monthly	Weekly	Weekly	Monthly	More rarely	Monthly		More rarely	Weekly	No	Never	Never	Never	Some times	Often	Some times	Always	Often	Often	Never	Never	Often
Female	59	Capitol	House in residential area	>15 years	5 dogs	Former stray dog	Mixed	Mixed Type 7	Bitch	Sterilised	3 years	1-2 years	6 - 10 kg	Adopted through foreign organisation		Bosnia-Herzegovina	Yes	No	No	No	2-3 hours	Daily	Never	Never	Daily	Never	Never	Weekly	More rarely	Several times a day	Monthly	More rarely	More rarely		Several times a day	Several times a day	Yes	Often	Often	Never	Rarely	Never	Some times	Always	Always	Some times	Some times	Some times	Never
Female	46	Capitol	Apartmental complex	11-15 years	1 dog	Mixed breed, raised in DK	Mixed	Mixed Type 3	Male	Intact	13 years	8 weeks	21 - 30 kg		Private breeding		Yes	Yes	No	No	2-3 hours	Several times a day	Never	Weekly	Several times a day	Daily	Daily	Daily	Monthly	Daily	Monthly	More rarely	Weekly		Weekly	Weekly	No	Never	Never	Never	Never	Rarely	Never	Some times	Always	Some times	Never	Never	Never
Female	47	Mid-Jutland	Country side	3-5 years	2 dogs	Purebred without pedigree	Purebred	Purebred	Bitch	Sterilised	4 years	8 weeks	21 - 30 kg		Private breeding		Yes	Yes	Yes	No	1-2 hours	Several times a day	Never	Daily	Daily	Daily	Daily	Weekly	Monthly	Daily	More rarely	Weekly	More rarely		Weekly	Several times a day	Yes	Some times	Never	Never	Never	Never	Some times	Always	Always	Always	Never	Never	Rarely
Male		South Denmark	House in residential area	>15 years	1 dog	Purebred with pedigree	Purebred	Purebred	Male	Intact	7 years	8 weeks	16 - 20 kg		Imported from breeder		Yes	Yes	No, but did previously	No	1-2 hours	Several times a day	Never	More rarely	Daily	Several times a day	Daily	Daily	More rarely	Several times a day	Weekly	Monthly	More rarely		Monthly	Several times a day	No	Never	Never	Never	Rarely	Rarely	Some times	Always	Often	Rarely	Often	Never	Never
Female	23	Mid-Jutland	House in residential area	6-10 years	1 dog	Purebred with pedigree	Purebred	Purebred	Male	Intact	1 year	8 weeks	21 - 30 kg		Imported from breeder		Yes	Yes	Yes	No	2-3 hours	Daily	Daily	More rarely	Daily	Daily	Monthly	Weekly	More rarely	Monthly	More rarely	More rarely	Daily		Weekly	Several times a day	No	Never	Never	Never	Never	Rarely	Rarely	Always	Always	Often	Never	Never	Never
Female	49	Capitol	House in residential area	>15 years	1 dog	Purebred with pedigree	Purebred	Purebred	Bitch	Intact	7 years	8 weeks	6 - 10 kg		Private breeding		Shared	Yes	No	No	1-2 hours	Several times a day	Monthly	Weekly	Daily	Weekly	Weekly	Weekly	Weekly	Weekly	Monthly	Weekly	Daily		Several times a day	Several times a day	No	Never	Never	Never	Never	Rarely	Often	Often	Often	Some times	Never	Never	Never
Female	32	Zealand	House in residential area	6-10 years	1 dog	Mixed breed, raised in DK	Mixed	Mixed Type 7	Bitch	Intact	8 years	6 months - 1 year	21 - 30 kg		Replacement from private home		Shared	No	No, but did previously	No	2-3 hours	Several times a day	Monthly	More rarely	Weekly	Never	Daily	More rarely	Several times a day	Several times a day	Monthly	Monthly	Weekly		Weekly	More rarely	No	Never	Never	Never	Never	Often	Always	Some times	Often	Often	Never	Never	Never
Female	52	Capitol	House in residential area	>15 years	1 dog	Former stray dog	Do not know	Mixed Type 7	Male	Intact	2 years	9 weeks - 6 months	6 - 10 kg	Adopted through Danish organisation		Greece	Yes	Yes	No	No	2-3 hours	Several times a day	Never	Several times a day	Several times a day	Daily	Several times a day	Daily	Monthly	Weekly	Monthly	More rarely	Weekly	Monthly	Several times a day	Weekly	No	Never	Never	Never	Never	Never	Never	Some times	Always	Some times	Never	Never	Never
Female	64	North Jutland	Country side	>15 years	4 dogs	Purebred with pedigree	Purebred	Purebred	Bitch	Intact	5 years	8 weeks	21 - 30 kg		Bred by larger kennel		Yes	Yes	Yes	No	3-4 hours	Weekly	Daily	Never	Weekly	Weekly	Monthly	Several times a day	More rarely	Weekly	Monthly	More rarely	More rarely		More rarely	Daily	No	Never	Never	Rarely	Rarely	Some times	Rarely	Often	Often	Often	Never	Never	Rarely
Female	31	Mid-Jutland	Country side	3-5 years	3 dogs	Mixed breed, raised in DK	Mixed	Mixed Type 2	Bitch	Sterilised	4 years	9 weeks - 6 months	31 - 40 kg		Other		Shared	Yes	No, but did previously	No	2-3 hours	Weekly	More rarely	Monthly	Daily	Daily	Weekly	Daily	Monthly	Daily	Monthly	More rarely	More rarely		Weekly	Several times a day	No	Never	Never	Never	Never	Some times	Some times	Always	Often	Often	Never	Never	Never
Female	40	South Denmark	Apartmental complex	>15 years	2 dogs	Purebred with pedigree	Purebred	Purebred	Male	Intact	6 years	8 weeks	16 - 20 kg		Private breeding		Shared	Yes	No, but did previously	Other	2-3 hours	Several times a day	Never	Never	Daily	Weekly	Daily	Weekly	Monthly	Monthly	Monthly	Weekly	Monthly		More rarely	Daily	No	Never	Never	Never	Never	Some times	Some times	Often	Often	Often	Never	Never	Never
Female	48	South Denmark	House in residential area	>15 years	1 dog	Purebred without pedigree	Purebred	Purebred	Male	Intact	11 years	8 weeks	6 - 10 kg		Private breeding		Yes	Yes	No, but did previously	No	2-3 hours	Several times a day	Never	Several times a day	Several times a day	Several times a day	Several times a day	Monthly	More rarely	Weekly	Monthly	More rarely	Weekly		Weekly	Monthly	No	Never	Never	Never	Never	Never	Some times	Some times	Often	Rarely	Rarely	Rarely	Never
[truncated: 2,107 more rows]
[truncated: 38 more columns]
