# Supplementary material for: Comparing Behavioural Problems in Imported Street Dogs and Domestically Reared Danish Dogs—The Views of Dog Owners and Veterinarians
Source: Animals (Basel). 2021 May 17;11(5):1436. doi: 10.3390/ani11051436 (PMC8157144; doi:10.3390/ani11051436)
Supplement: Supplementary file 1 [file animals-11-01436-s001.zip › Variable.csv]

Variable	Description	Answer options
s_36	Owner home - urinates inside	Never, Rarely, Sometimes, Often, Always, Do not know
s_37	Owner home - defecates inside	Never, Rarely, Sometimes, Often, Always, Do not know
s_95	Owner home - destructive behaviour	Never, Rarely, Sometimes, Often, Always, Do not know
s_98	Owner home - stealing things	Never, Rarely, Sometimes, Often, Always, Do not know
s_96	Owner home - whines for attention	Never, Rarely, Sometimes, Often, Always, Do not know
s_97	Owner home - vocalizes at outside noises	Never, Rarely, Sometimes, Often, Always, Do not know
s_99	Owner home - follows owner around	Never, Rarely, Sometimes, Often, Always, Do not know
s_100	Owner home - sitting or laying close to the owner	Never, Rarely, Sometimes, Often, Always, Do not know
s_101	Owner home - attention seeking, e.g. touch with paw or nose	Never, Rarely, Sometimes, Often, Always, Do not know
s_78	Home alone - urinates inside	Never, Rarely, Sometimes, Often, Always, Do not know
s_105	Home alone - defecates inside	Never, Rarely, Sometimes, Often, Always, Do not know
s_106	Home alone - destructive behaviour	Never, Rarely, Sometimes, Often, Always, Do not know
s_107	Home alone - stealing things	Never, Rarely, Sometimes, Often, Always, Do not know
s_103	Home alone - vocalizes	Never, Rarely, Sometimes, Often, Always, Do not know
s_41	Fear of women	Never, Rarely, Sometimes, Often, Always, Do not know
s_42	Fear of men	Never, Rarely, Sometimes, Often, Always, Do not know
s_43	Fear of children	Never, Rarely, Sometimes, Often, Always, Do not know
s_44	Fear of unknown dogs	Never, Rarely, Sometimes, Often, Always, Do not know
s_45	Fear of known dogs	Never, Rarely, Sometimes, Often, Always, Do not know
s_46	Fear of unknown objects	Never, Rarely, Sometimes, Often, Always, Do not know
s_47	Fear of sounds	Never, Rarely, Sometimes, Often, Always, Do not know
s_19	Aggression towards women	Never, Rarely, Sometimes, Often, Always, Do not know
s_48	Aggression towards men	Never, Rarely, Sometimes, Often, Always, Do not know
s_20	Aggression towards children	Never, Rarely, Sometimes, Often, Always, Do not know
s_22	Aggression towards dogs in the same household	Never, Rarely, Sometimes, Often, Always, Do not know
s_21	Aggression towards dogs of the opposite sex	Never, Rarely, Sometimes, Often, Always, Do not know
s_126	Aggression towards dogs of the same sex	Never, Rarely, Sometimes, Often, Always, Do not know
s_50	Ressource guarding against other dogs - of food	Never, Rarely, Sometimes, Often, Always, Do not know
s_51	Ressource guarding against other dogs - of rest area	Never, Rarely, Sometimes, Often, Always, Do not know
s_52	Ressource guarding against other dogs - of toys	Never, Rarely, Sometimes, Often, Always, Do not know
s_53	Ressource guarding against other dogs - of owner or other people in the household	Never, Rarely, Sometimes, Often, Always, Do not know
s_74	Ressource guarding against owner - of food	Never, Rarely, Sometimes, Often, Always, Do not know
s_75	Ressource guarding against owner - of rest area	Never, Rarely, Sometimes, Often, Always, Do not know
s_76	Ressource guarding against owner - of toys	Never, Rarely, Sometimes, Often, Always, Do not know
s_77	Ressource guarding against owner - of other people in the household	Never, Rarely, Sometimes, Often, Always, Do not know
s_54	Stress at home	Never, Rarely, Sometimes, Often, Always, Do not know
s_55	Stress at walks	Never, Rarely, Sometimes, Often, Always, Do not know
s_56	Stress when handling the dog	Never, Rarely, Sometimes, Often, Always, Do not know
s_57	Stress at the veterinarian	Never, Rarely, Sometimes, Often, Always, Do not know
s_58	Stress when meeting unknown dogs	Never, Rarely, Sometimes, Often, Always, Do not know
s_59	Stress when meeting unknown people	Never, Rarely, Sometimes, Often, Always, Do not know
s_111	Compulsive behaviour - obsessive licking	Never, Rarely, Sometimes, Often, Always, Do not know
s_112	Compulsive behaviour - obsessive chasing of own tail	Never, Rarely, Sometimes, Often, Always, Do not know
s_113	Compulsive behaviour - obsessive wandering	Never, Rarely, Sometimes, Often, Always, Do not know
s_114	Compulsive behaviour - obsessive chasing of light or shadows	Never, Rarely, Sometimes, Often, Always, Do not know
